# Supplementary material for: Ethyl 1-[(2-chloro-1,3-thia­zol-5-yl)methyl]-5-methyl-1H-1,2,3-triazole-4-carboxylate
Source: Acta Crystallogr Sect E Struct Rep Online. 2008 Nov 20;64(Pt 12):o2402–3. doi: 10.1107/S1600536808037914 (PMC2960093; doi:10.1107/S1600536808037914)
Supplement: Supplementary file 1 [file e-64-o2402-sup1.cif]

##############################################################################
###                                                                        ###
###        Electronic paper (Acta Crystallographica Section E)             ###
###                                                                        ###
##############################################################################
#                                                                            #
# This CIF contains the data in a paper accepted for publication in Acta     #
# Crystallographica Section E. It conforms to the requirements of Notes      #
# for Authors for Section E, and has been peer reviewed under the auspices   #
# of the IUCr Commission on Journals.                                        #
#                                                                            #
# Full details of the Crystallographic Information File format               #
# are given in the paper "The Crystallographic Information File (CIF):       #
# a New Standard Archive File for Crystallography" by S. R. Hall, F. H.      #
# Allen and I. D. Brown [Acta Cryst. (1991), A47, 655-685].                  #
#                                                                            #
# The current version of the core CIF dictionary is obtainable from          #
# ftp://ftp.iucr.org/pub/cif_core.dic. The current version number is 2.4.    #
#                                                                            #
# Software is freely available for graphical display of the structure(s) in  #
# this CIF.  For information consult the CIF home page http://www.iucr.org/  #
# cif/home.html                                                              #
#                                                                            #
# This file may be used for bona fide research purposes within the           #
# scientific community so long as proper attribution is given to the journal # 
# article from which it was obtained.                                        #
#                                                                            #
##############################################################################
                                             
data_global
_audit_creation_method     SHELXL-97
_journal_date_recd_electronic     2008-11-12
_journal_date_accepted     2008-11-14
_journal_name_full     'Acta Crystallographica, Section E'
_journal_year     2008
_journal_volume     64
_journal_issue     12
_journal_page_first     o2402
_journal_page_last     o2403
_journal_paper_category     QO
_journal_coeditor_code     AT2677
_publ_contact_author_name     'Chen Xiao-Bao'
_publ_contact_author_address
; Department of Medicinal Chemistry, Yunyang Medical College, Shiyan,
Hubei 442000, People's Republic of China
;
_publ_contact_author_email     chenxiaobao@yahoo.com.cn
_publ_contact_author_fax     '86 719 8875337'
_publ_contact_author_phone     '86 13997829297'
_publ_section_title
;\
Ethyl 1-[(2-chloro-1,3-thiazol-5-yl)methyl]-5-methyl-1<i>H</i>-1,2,3-\
triazole-4-carboxylate
;
loop_
    _publ_author_name
    _publ_author_footnote
    _publ_author_address
    'Chen, Xiao-Bao' .
; Department of Medicinal Chemistry, Yunyang Medical College, Shiyan,
Hubei 442000, People's Republic of China
;
    'Feng-Mei Sun' .
; School of Chemistry and Chemical Engineering
  Henan Institute of Science and Technology
  Xinxiang, Henan 453003, People's Republic of China
;
    'Xu, Jing' .
; Department of Medicinal Chemistry, Yunyang Medical College, Shiyan,
 Hubei 442000, People's Republic of China
;
    'Ma, Zuan' .
; Department of Medicinal Chemistry, Yunyang Medical College, Shiyan,
 Hubei 442000, People's Republic of China
;
    'Zheng, Ai-Hua' .
; Department of Medicinal Chemistry, Yunyang Medical College, Shiyan,
 Hubei 442000, People's Republic of China
;
data_I
_audit_creation_method     SHELXL-97
_chemical_name_systematic
;
Ethyl 1-[(2-chloro-1,3-thiazol-5-yl)methyl]-5-methyl-1<i>H</i>-1,2,3-
triazole-4-carboxylate
;
_chemical_name_common     ?
_chemical_formula_moiety     'C10 H11 Cl N4 O2 S'
_chemical_formula_sum     'C10 H11 Cl N4 O2 S'
_chemical_formula_iupac     'C10 H11 Cl N4 O2 S'
_chemical_formula_weight     286.74
_chemical_melting_point     ?
_symmetry_cell_setting     triclinic
_symmetry_space_group_name_H-M     'P -1'
_symmetry_space_group_name_Hall     '-P 1'
loop_
    _symmetry_equiv_pos_as_xyz
    'x, y, z'
    '-x, -y, -z'
_cell_length_a     7.9692(14)
_cell_length_b     9.1656(16)
_cell_length_c     10.4430(18)
_cell_angle_alpha     65.892(2)
_cell_angle_beta     67.938(2)
_cell_angle_gamma     80.641(2)
_cell_volume     645.23(19)
_cell_formula_units_Z     2
_cell_measurement_reflns_used     2592
_cell_measurement_theta_min     2.43
_cell_measurement_theta_max     27.44
_cell_measurement_temperature     291(2)
_exptl_crystal_description     block
_exptl_crystal_colour     colourless
_exptl_crystal_size_max     0.50
_exptl_crystal_size_mid     0.40
_exptl_crystal_size_min     0.30
_exptl_crystal_density_diffrn     1.476
_exptl_crystal_density_meas     ?
_exptl_crystal_density_method     'not measured'
_exptl_crystal_F_000     296
_exptl_absorpt_coefficient_mu     0.457
_exptl_absorpt_correction_type     none
_exptl_absorpt_process_details     ?
_exptl_absorpt_correction_T_min     ?
_exptl_absorpt_correction_T_max     ?
_exptl_special_details
;
;
_diffrn_ambient_temperature     291(2)
_diffrn_radiation_type     MoK\a
_diffrn_radiation_wavelength     0.71073
_diffrn_radiation_source     'fine-focus sealed tube'
_diffrn_radiation_monochromator     graphite
_diffrn_measurement_device_type     'Bruker SMART APEX CCD area-detector'
_diffrn_measurement_method     '\f and \w scans'
_diffrn_detector_area_resol_mean     ?
_diffrn_reflns_number     4630
_diffrn_reflns_av_R_equivalents     0.0179
_diffrn_reflns_av_sigmaI/netI     0.0227
_diffrn_reflns_theta_min     2.43
_diffrn_reflns_theta_max     25.50
_diffrn_reflns_theta_full     25.50
_diffrn_measured_fraction_theta_max     0.968
_diffrn_measured_fraction_theta_full     0.968
_diffrn_reflns_limit_h_min     -9
_diffrn_reflns_limit_h_max     9
_diffrn_reflns_limit_k_min     -11
_diffrn_reflns_limit_k_max     11
_diffrn_reflns_limit_l_min     -12
_diffrn_reflns_limit_l_max     12
_diffrn_standards_number     0
_diffrn_standards_interval_count     ?
_diffrn_standards_interval_time     ?
_diffrn_standards_decay_%     ?
_refine_special_details
;
Refinement of <i>F</i>^2^ against ALL reflections. The weighted <i>R</i>-factor
<i>wR</i> and
goodness of fit <i>S</i> are based on <i>F</i>^2^, conventional
<i>R</i>-factors <i>R</i> are based
on <i>F</i>, with <i>F</i> set to zero for negative <i>F</i>^2^. The threshold
expression of
<i>F</i>^2^ > \s(<i>F</i>^2^) is used only for calculating <i>R</i>-factors(gt)
<i>etc</i>. and is
not relevant to the choice of reflections for refinement. <i>R</i>-factors
based
on <i>F</i>^2^ are statistically about twice as large as those based on
<i>F</i>, and <i>R</i>-
factors based on ALL data will be even larger.
;
_reflns_number_total     2332
_reflns_number_gt     2005
_reflns_threshold_expression     I>2\s(I)
_refine_ls_structure_factor_coef     Fsqd
_refine_ls_matrix_type     full
_refine_ls_R_factor_all     0.0474
_refine_ls_R_factor_gt     0.0408
_refine_ls_wR_factor_gt     0.1099
_refine_ls_wR_factor_ref     0.1178
_refine_ls_goodness_of_fit_ref     1.040
_refine_ls_restrained_S_all     1.040
_refine_ls_number_reflns     2332
_refine_ls_number_parameters     165
_refine_ls_number_restraints     0
_refine_ls_hydrogen_treatment     constr
_refine_ls_weighting_scheme     calc
_refine_ls_weighting_details
         'calc w=1/[\s^2^(Fo^2^)+(0.0620P)^2^+0.2829P] where P=(Fo^2^+2Fc^2^)/3'
_atom_sites_solution_hydrogens     geom
_atom_sites_solution_primary     direct
_atom_sites_solution_secondary     difmap
_refine_ls_shift/su_max     0.000
_refine_ls_shift/su_mean     0.000
_refine_diff_density_max     0.302
_refine_diff_density_min     -0.253
_refine_ls_extinction_method     none
_refine_ls_extinction_coef     ?
loop_
    _atom_type_symbol
    _atom_type_description
    _atom_type_scat_dispersion_real
    _atom_type_scat_dispersion_imag
    _atom_type_scat_source
    'C' 'C' 0.0033 0.0016
                         'International Tables Vol C Tables 4.2.6.8 and 6.1.1.4'
    'H' 'H' 0.0000 0.0000
                         'International Tables Vol C Tables 4.2.6.8 and 6.1.1.4'
    'N' 'N' 0.0061 0.0033
                         'International Tables Vol C Tables 4.2.6.8 and 6.1.1.4'
    'O' 'O' 0.0106 0.0060
                         'International Tables Vol C Tables 4.2.6.8 and 6.1.1.4'
    'S' 'S' 0.1246 0.1234
                         'International Tables Vol C Tables 4.2.6.8 and 6.1.1.4'
    'Cl' 'Cl' 0.1484 0.1585
                         'International Tables Vol C Tables 4.2.6.8 and 6.1.1.4'
_computing_data_collection     'SMART (Bruker, 2000)'
_computing_cell_refinement     'SAINT (Bruker, 2000)'
_computing_data_reduction     'SAINT (Bruker, 2000)'
_computing_structure_solution     'SHELXS97 (Sheldrick, 2008)'
_computing_structure_refinement     'SHELXL97 (Sheldrick, 2008)'
_computing_molecular_graphics     'SHELXTL  (Sheldrick, 2008)'
_computing_publication_material     'SHELXTL  (Sheldrick, 2008)'
loop_
    _atom_site_type_symbol
    _atom_site_label
    _atom_site_fract_x
    _atom_site_fract_y
    _atom_site_fract_z
    _atom_site_U_iso_or_equiv
    _atom_site_adp_type
    _atom_site_calc_flag
    _atom_site_refinement_flags
    _atom_site_occupancy
    _atom_site_disorder_assembly
    _atom_site_disorder_group
    Cl Cl1 -0.01266(10) 0.69136(8) 0.20124(9) 0.0704(2) Uani d . 1 . .
    S S1 0.23526(8) 0.46808(7) 0.07021(7) 0.0534(2) Uani d . 1 . .
    O O1 0.7825(3) -0.0891(2) 0.3892(2) 0.0715(5) Uani d . 1 . .
    O O2 0.5259(3) -0.2272(2) 0.5002(2) 0.0718(6) Uani d . 1 . .
    N N1 -0.0923(3) 0.4021(3) 0.2475(3) 0.0674(6) Uani d . 1 . .
    N N2 0.4074(3) 0.0929(2) 0.1275(2) 0.0486(5) Uani d . 1 . .
    N N3 0.5752(3) 0.1573(3) 0.0531(2) 0.0603(5) Uani d . 1 . .
    N N4 0.6709(3) 0.0880(2) 0.1400(2) 0.0567(5) Uani d . 1 . .
    C C1 0.0281(3) 0.5109(3) 0.1813(3) 0.0496(5) Uani d . 1 . .
    C C2 -0.0196(4) 0.2725(3) 0.2086(3) 0.0676(7) Uani d . 1 . .
    H H2 -0.0873 0.1816 0.2446 0.081 Uiso calc R 1 . .
    C C3 0.1528(3) 0.2836(3) 0.1165(3) 0.0479(5) Uani d . 1 . .
    C C4 0.2660(4) 0.1603(3) 0.0601(3) 0.0584(6) Uani d . 1 . .
    H H4A 0.1887 0.0750 0.0830 0.070 Uiso calc R 1 . .
    H H4B 0.3222 0.2087 -0.0476 0.070 Uiso calc R 1 . .
    C C5 0.3935(3) -0.0189(2) 0.2639(2) 0.0419(5) Uani d . 1 . .
    C C6 0.5634(3) -0.0210(2) 0.2704(2) 0.0435(5) Uani d . 1 . .
    C C7 0.2239(3) -0.1066(3) 0.3707(3) 0.0611(7) Uani d . 1 . .
    H H7A 0.1451 -0.0411 0.4214 0.092 Uiso calc R 1 . .
    H H7B 0.2521 -0.2038 0.4424 0.092 Uiso calc R 1 . .
    H H7C 0.1648 -0.1314 0.3172 0.092 Uiso calc R 1 . .
    C C8 0.6388(3) -0.1135(3) 0.3903(3) 0.0472(5) Uani d . 1 . .
    C C9 0.5797(5) -0.3295(3) 0.6289(4) 0.0808(9) Uani d . 1 . .
    H H9A 0.6961 -0.2958 0.6163 0.097 Uiso calc R 1 . .
    H H9B 0.4914 -0.3195 0.7191 0.097 Uiso calc R 1 . .
    C C10 0.5916(6) -0.4920(4) 0.6429(4) 0.1001(13) Uani d . 1 . .
    H H10A 0.4813 -0.5209 0.6427 0.150 Uiso calc R 1 . .
    H H10B 0.6104 -0.5599 0.7349 0.150 Uiso calc R 1 . .
    H H10C 0.6913 -0.5045 0.5605 0.150 Uiso calc R 1 . .
loop_
    _atom_site_aniso_label
    _atom_site_aniso_U_11
    _atom_site_aniso_U_22
    _atom_site_aniso_U_33
    _atom_site_aniso_U_12
    _atom_site_aniso_U_13
    _atom_site_aniso_U_23
    Cl1 0.0673(4) 0.0627(4) 0.0875(5) 0.0081(3) -0.0224(4) -0.0417(4)
    S1 0.0525(4) 0.0453(3) 0.0548(4) -0.0034(3) -0.0102(3) -0.0180(3)
    O1 0.0572(11) 0.0679(12) 0.0968(14) -0.0051(9) -0.0423(10) -0.0223(10)
    O2 0.0735(12) 0.0639(11) 0.0695(11) -0.0188(9) -0.0428(10) 0.0060(9)
    N1 0.0479(12) 0.0600(13) 0.0824(15) -0.0036(10) -0.0144(11) -0.0218(12)
    N2 0.0597(12) 0.0394(9) 0.0494(10) 0.0052(9) -0.0230(9) -0.0176(8)
    N3 0.0638(13) 0.0530(12) 0.0515(11) -0.0068(10) -0.0123(10) -0.0125(9)
    N4 0.0518(11) 0.0514(11) 0.0573(12) -0.0067(9) -0.0114(9) -0.0157(10)
    C1 0.0496(12) 0.0485(12) 0.0504(12) 0.0045(10) -0.0207(10) -0.0174(10)
    C2 0.0589(16) 0.0488(14) 0.092(2) -0.0081(12) -0.0286(14) -0.0188(14)
    C3 0.0576(14) 0.0418(11) 0.0486(12) 0.0006(10) -0.0291(11) -0.0117(10)
    C4 0.0796(17) 0.0483(13) 0.0613(15) 0.0104(12) -0.0412(13) -0.0229(12)
    C5 0.0455(11) 0.0347(10) 0.0480(11) 0.0035(9) -0.0177(9) -0.0182(9)
    C6 0.0433(11) 0.0354(10) 0.0499(12) -0.0012(9) -0.0128(9) -0.0171(9)
    C7 0.0465(13) 0.0571(15) 0.0709(16) -0.0079(11) -0.0228(12) -0.0108(12)
    C8 0.0464(12) 0.0397(11) 0.0621(14) 0.0046(10) -0.0221(10) -0.0243(10)
    C9 0.109(2) 0.0618(17) 0.0772(19) -0.0068(17) -0.0621(19) -0.0026(15)
    C10 0.162(4) 0.068(2) 0.098(2) 0.034(2) -0.087(3) -0.0328(18)
_geom_special_details
;
All e.s.d.'s (except the e.s.d. in the dihedral angle between two l.s. planes)
are estimated using the full covariance matrix. The cell e.s.d.'s are taken
into account individually in the estimation of e.s.d.'s in distances, angles
and torsion angles; correlations between e.s.d.'s in cell parameters are only
used when they are defined by crystal symmetry. An approximate (isotropic)
treatment of cell e.s.d.'s is used for estimating e.s.d.'s involving l.s.
planes.
;
loop_
    _geom_bond_atom_site_label_1
    _geom_bond_atom_site_label_2
    _geom_bond_site_symmetry_2
    _geom_bond_distance
    _geom_bond_publ_flag
    Cl1 C1 . 1.715(2) ?
    S1 C1 . 1.717(2) ?
    S1 C3 . 1.726(2) ?
    O1 C8 . 1.197(3) ?
    O2 C8 . 1.328(3) ?
    O2 C9 . 1.464(3) ?
    N1 C1 . 1.281(3) ?
    N1 C2 . 1.380(4) ?
    N2 C5 . 1.349(3) ?
    N2 N3 . 1.357(3) ?
    N2 C4 . 1.470(3) ?
    N3 N4 . 1.304(3) ?
    N4 C6 . 1.370(3) ?
    C2 C3 . 1.340(4) ?
    C2 H2 . 0.9300 ?
    C3 C4 . 1.501(3) ?
    C4 H4A . 0.9700 ?
    C4 H4B . 0.9700 ?
    C5 C6 . 1.378(3) ?
    C5 C7 . 1.485(3) ?
    C6 C8 . 1.476(3) ?
    C7 H7A . 0.9600 ?
    C7 H7B . 0.9600 ?
    C7 H7C . 0.9600 ?
    C9 C10 . 1.427(5) ?
    C9 H9A . 0.9700 ?
    C9 H9B . 0.9700 ?
    C10 H10A . 0.9600 ?
    C10 H10B . 0.9600 ?
    C10 H10C . 0.9600 ?
loop_
    _geom_angle_atom_site_label_1
    _geom_angle_atom_site_label_2
    _geom_angle_atom_site_label_3
    _geom_angle_site_symmetry_1
    _geom_angle_site_symmetry_3
    _geom_angle
    _geom_angle_publ_flag
    C1 S1 C3 . . 88.37(12) ?
    C8 O2 C9 . . 118.2(2) ?
    C1 N1 C2 . . 108.7(2) ?
    C5 N2 N3 . . 111.70(19) ?
    C5 N2 C4 . . 129.3(2) ?
    N3 N2 C4 . . 118.8(2) ?
    N4 N3 N2 . . 107.38(18) ?
    N3 N4 C6 . . 108.2(2) ?
    N1 C1 Cl1 . . 122.4(2) ?
    N1 C1 S1 . . 116.79(19) ?
    Cl1 C1 S1 . . 120.83(14) ?
    C3 C2 N1 . . 117.0(2) ?
    C3 C2 H2 . . 121.5 ?
    N1 C2 H2 . . 121.5 ?
    C2 C3 C4 . . 128.2(2) ?
    C2 C3 S1 . . 109.13(19) ?
    C4 C3 S1 . . 122.70(19) ?
    N2 C4 C3 . . 111.66(18) ?
    N2 C4 H4A . . 109.3 ?
    C3 C4 H4A . . 109.3 ?
    N2 C4 H4B . . 109.3 ?
    C3 C4 H4B . . 109.3 ?
    H4A C4 H4B . . 107.9 ?
    N2 C5 C6 . . 103.16(19) ?
    N2 C5 C7 . . 123.2(2) ?
    C6 C5 C7 . . 133.6(2) ?
    N4 C6 C5 . . 109.60(19) ?
    N4 C6 C8 . . 119.0(2) ?
    C5 C6 C8 . . 131.4(2) ?
    C5 C7 H7A . . 109.5 ?
    C5 C7 H7B . . 109.5 ?
    H7A C7 H7B . . 109.5 ?
    C5 C7 H7C . . 109.5 ?
    H7A C7 H7C . . 109.5 ?
    H7B C7 H7C . . 109.5 ?
    O1 C8 O2 . . 124.3(2) ?
    O1 C8 C6 . . 124.5(2) ?
    O2 C8 C6 . . 111.18(18) ?
    C10 C9 O2 . . 110.0(3) ?
    C10 C9 H9A . . 109.7 ?
    O2 C9 H9A . . 109.7 ?
    C10 C9 H9B . . 109.7 ?
    O2 C9 H9B . . 109.7 ?
    H9A C9 H9B . . 108.2 ?
    C9 C10 H10A . . 109.5 ?
    C9 C10 H10B . . 109.5 ?
    H10A C10 H10B . . 109.5 ?
    C9 C10 H10C . . 109.5 ?
    H10A C10 H10C . . 109.5 ?
    H10B C10 H10C . . 109.5 ?
loop_
    _geom_torsion_atom_site_label_1
    _geom_torsion_atom_site_label_2
    _geom_torsion_atom_site_label_3
    _geom_torsion_atom_site_label_4
    _geom_torsion_site_symmetry_1
    _geom_torsion_site_symmetry_2
    _geom_torsion_site_symmetry_3
    _geom_torsion_site_symmetry_4
    _geom_torsion
    _geom_torsion_publ_flag
    C5 N2 N3 N4 . . . . 0.1(3) ?
    C4 N2 N3 N4 . . . . 174.52(19) ?
    N2 N3 N4 C6 . . . . -0.1(3) ?
    C2 N1 C1 Cl1 . . . . 179.52(19) ?
    C2 N1 C1 S1 . . . . -0.5(3) ?
    C3 S1 C1 N1 . . . . 0.1(2) ?
    C3 S1 C1 Cl1 . . . . -179.93(15) ?
    C1 N1 C2 C3 . . . . 0.8(4) ?
    N1 C2 C3 C4 . . . . 178.2(2) ?
    N1 C2 C3 S1 . . . . -0.8(3) ?
    C1 S1 C3 C2 . . . . 0.38(19) ?
    C1 S1 C3 C4 . . . . -178.66(19) ?
    C5 N2 C4 C3 . . . . 78.7(3) ?
    N3 N2 C4 C3 . . . . -94.6(3) ?
    C2 C3 C4 N2 . . . . -109.0(3) ?
    S1 C3 C4 N2 . . . . 69.9(3) ?
    N3 N2 C5 C6 . . . . -0.1(2) ?
    C4 N2 C5 C6 . . . . -173.8(2) ?
    N3 N2 C5 C7 . . . . 178.8(2) ?
    C4 N2 C5 C7 . . . . 5.1(3) ?
    N3 N4 C6 C5 . . . . 0.0(3) ?
    N3 N4 C6 C8 . . . . -178.4(2) ?
    N2 C5 C6 N4 . . . . 0.0(2) ?
    C7 C5 C6 N4 . . . . -178.6(2) ?
    N2 C5 C6 C8 . . . . 178.2(2) ?
    C7 C5 C6 C8 . . . . -0.4(4) ?
    C9 O2 C8 O1 . . . . 0.2(4) ?
    C9 O2 C8 C6 . . . . -179.5(2) ?
    N4 C6 C8 O1 . . . . 8.3(3) ?
    C5 C6 C8 O1 . . . . -169.7(2) ?
    N4 C6 C8 O2 . . . . -171.9(2) ?
    C5 C6 C8 O2 . . . . 10.0(3) ?
    C8 O2 C9 C10 . . . . -119.0(3) ?
loop_
    _geom_hbond_atom_site_label_D
    _geom_hbond_atom_site_label_H
    _geom_hbond_atom_site_label_A
    _geom_hbond_site_symmetry_A
    _geom_hbond_distance_DH
    _geom_hbond_distance_HA
    _geom_hbond_distance_DA
    _geom_hbond_angle_DHA
    C2 H2 O1 1_455 0.93 2.47 3.375(4) 164.00
    C7 H7B O2 . 0.96 2.43 3.033(4) 121.00
    C9 H9A O1 . 0.97 2.28 2.710(4) 106.00
