# Supplementary material for: Ethyl 1-[(2-chloro-1,3-thia­zol-5-yl)methyl]-5-methyl-1H-1,2,3-triazole-4-carboxylate
Source: Acta Crystallogr Sect E Struct Rep Online. 2008 Nov 20;64(Pt 12):o2402–3. doi: 10.1107/S1600536808037914 (PMC2960093; doi:10.1107/S1600536808037914)
Supplement: Supplementary file 2 [file e-64-o2402-Isup2.hkl]

# 
# h,k,l, Fc-squared, Fo-squared, sigma(Fo-squared) and status flag 
# 
data_I
_shelx_title ' A in P-1' 
_shelx_refln_list_code          4 
_shelx_F_calc_maximum      107.61 
_exptl_crystal_F_000       296.00 
_reflns_d_resolution_high  0.8255 
 
loop_ 
 _symmetry_equiv_pos_as_xyz 
 'x, y, z' 
 '-x, -y, -z' 
 
_cell_length_a     7.9692 
_cell_length_b     9.1656 
_cell_length_c    10.4430 
_cell_angle_alpha  65.892 
_cell_angle_beta   67.938 
_cell_angle_gamma  80.641 
 
_shelx_F_squared_multiplier     1.000 
 
loop_ 
 _refln_index_h 
 _refln_index_k 
 _refln_index_l 
 _refln_F_squared_calc 
 _refln_F_squared_meas 
 _refln_F_squared_sigma 
 _refln_observed_status 
   1   0   0      166.82      147.73      7.38 o 
   2   0   0      333.35      317.39      7.47 o 
   3   0   0      232.56      219.68      3.85 o 
   4   0   0      595.00      539.08     15.65 o 
   5   0   0      722.97      785.79     19.78 o 
   6   0   0       32.65       33.73      1.36 o 
   7   0   0        0.70        0.27      0.50 o 
   8   0   0       30.38       29.89      1.53 o 
  -8   1   0        6.38        6.59      0.88 o 
  -7   1   0        4.07        4.28      0.72 o 
  -6   1   0        6.08        6.57      0.72 o 
  -5   1   0       37.34       33.59      1.25 o 
  -4   1   0      774.57      837.21     10.63 o 
  -3   1   0       26.53       27.96      0.63 o 
  -2   1   0      456.33      440.36      8.38 o 
  -1   1   0      951.42     1058.52     13.05 o 
   0   1   0       37.24       39.81      0.80 o 
   1   1   0     6540.04     7825.05     97.03 o 
   2   1   0       41.56       44.21      0.79 o 
   3   1   0        2.55        4.29      0.31 o 
   4   1   0      118.28      112.01      2.79 o 
   5   1   0        2.62        3.26      0.85 o 
   6   1   0        0.16        0.04      0.40 o 
   7   1   0        0.38        0.59      0.50 o 
   8   1   0       34.69       27.84      1.47 o 
  -8   2   0        1.80        1.48      0.67 o 
  -7   2   0       94.92       88.06      2.55 o 
  -6   2   0      264.79      254.22      5.02 o 
  -5   2   0        4.45        3.90      0.55 o 
  -4   2   0       15.60       17.22      0.57 o 
  -3   2   0        0.65        0.76      0.18 o 
  -2   2   0     1226.89     1289.00     32.62 o 
  -1   2   0      827.86      817.65     12.22 o 
   0   2   0      355.71      418.12      6.65 o 
   1   2   0      429.82      473.16      6.00 o 
   2   2   0     1844.86     2062.64     34.57 o 
   3   2   0       96.02      126.83      1.97 o 
   4   2   0       59.85       68.43      1.63 o 
   5   2   0       59.04       63.56      1.82 o 
   6   2   0      190.69      188.00      9.87 o 
   7   2   0       27.15       22.74      1.24 o 
   8   2   0        0.87       -0.67      0.46 o 
  -8   3   0        1.67        2.66      0.73 o 
  -7   3   0        7.78        9.85      1.32 o 
  -6   3   0      218.54      219.14      4.53 o 
  -5   3   0       85.59       85.28      2.23 o 
  -4   3   0      252.88      268.77      4.83 o 
  -3   3   0        2.92        6.02      0.37 o 
  -2   3   0      667.46      716.09     12.58 o 
  -1   3   0      722.89      755.49      9.51 o 
   0   3   0      203.86      200.03      3.53 o 
   1   3   0      236.78      260.83      5.28 o 
   2   3   0     1703.28     1927.35     23.74 o 
   3   3   0      583.00      709.79     12.00 o 
   4   3   0        0.43        0.61      0.31 o 
   5   3   0        6.25        7.76      0.71 o 
   6   3   0        2.62        3.02      0.61 o 
   7   3   0      136.20      133.31      3.28 o 
   8   3   0        2.30        1.60      0.63 o 
  -8   4   0       24.35       29.14      1.63 o 
  -7   4   0       39.68       47.26      1.87 o 
  -6   4   0        1.46        0.19      0.50 o 
  -5   4   0       18.05       18.73      1.28 o 
  -4   4   0       63.31       49.20      1.36 o 
  -3   4   0      379.76      392.97      6.73 o 
  -2   4   0      242.31      257.17      8.18 o 
  -1   4   0        1.09        1.24      0.17 o 
   0   4   0      107.18      110.64      2.33 o 
   1   4   0       40.49       29.19      0.67 o 
   2   4   0       90.68      114.96      1.90 o 
   3   4   0      635.98      737.23      9.54 o 
   4   4   0      265.33      266.55      4.77 o 
   5   4   0       23.21       29.06      1.60 o 
   6   4   0        1.41        1.38      0.74 o 
   7   4   0        0.16        0.25      0.48 o 
   8   4   0        1.76        1.91      0.65 o 
  -6   5   0       40.44       39.26      2.09 o 
  -5   5   0       73.48       75.18      2.78 o 
  -4   5   0      520.13      529.78     17.68 o 
  -3   5   0      356.12      356.37      5.91 o 
  -2   5   0       23.83       25.19      1.23 o 
  -1   5   0       20.94       22.57      1.00 o 
   0   5   0     1424.27     1426.32     22.34 o 
   1   5   0      625.96      634.81     15.89 o 
   2   5   0        9.27        8.46      0.67 o 
   3   5   0       41.76       47.47      1.45 o 
   4   5   0        0.23        1.18      0.37 o 
   5   5   0      438.17      453.05      8.73 o 
   6   5   0       13.04       16.23      1.08 o 
   7   5   0       10.84       11.32      1.00 o 
  -4   6   0       43.15       47.35      2.17 o 
  -3   6   0       77.99       79.09      2.19 o 
  -2   6   0       25.18       24.44      2.22 o 
  -1   6   0      203.63      196.90      7.35 o 
   0   6   0       39.31       35.64      1.37 o 
   1   6   0      204.92      219.86      4.76 o 
   2   6   0       93.92       94.65      2.44 o 
   3   6   0        0.80        0.35      0.41 o 
   4   6   0       22.15       20.87      1.84 o 
   5   6   0       33.62       39.17      2.46 o 
   6   6   0        1.60        0.87      0.92 o 
   7   6   0        0.17       -0.70      0.83 o 
  -4   7   0        0.94        0.44      0.50 o 
  -3   7   0       28.31       27.01      1.72 o 
  -2   7   0       97.35      101.19      2.69 o 
  -1   7   0      216.37      198.25      4.23 o 
   0   7   0        7.48        5.25      1.09 o 
   1   7   0       11.46       11.97      0.96 o 
   2   7   0        1.76        1.43      0.56 o 
   3   7   0      109.93      113.87      2.92 o 
   4   7   0        9.54        7.08      0.81 o 
   5   7   0       21.17       17.66      1.86 o 
   6   7   0        1.14        0.31      0.88 o 
  -5   8   0       11.76       11.29      1.81 o 
  -4   8   0        0.36       -0.11      0.49 o 
  -3   8   0       10.10        7.82      1.08 o 
  -2   8   0        2.57        2.12      0.61 o 
  -1   8   0      164.65      160.24      3.81 o 
   0   8   0        0.17        0.29      0.47 o 
   1   8   0        3.34        2.85      0.65 o 
   2   8   0       11.33       10.66      0.99 o 
   3   8   0        1.43        1.67      0.64 o 
   4   8   0       39.41       41.84      1.78 o 
   5   8   0       22.64       22.07      2.18 o 
  -4   9   0        0.92        0.53      0.63 o 
  -3   9   0       24.97       25.17      1.51 o 
  -2   9   0        0.52       -0.91      0.70 o 
  -1   9   0        1.00        0.88      1.09 o 
   0   9   0        3.58        3.42      0.82 o 
   1   9   0       85.14       80.59      2.65 o 
   2   9   0        3.36        3.68      0.82 o 
   3   9   0       22.20       22.99      1.43 o 
   4   9   0        0.33       -0.29      0.65 o 
  -1  10   0        4.56        4.35      0.99 o 
   0  10   0       24.38       22.85      2.05 o 
   1  10   0       28.82       34.77      1.86 o 
  -3  -9   1       40.85       33.70      1.76 o 
  -2  -9   1       12.86       11.81      1.18 o 
  -1  -9   1        4.83        4.53      0.97 o 
   0  -9   1       15.21       14.33      1.24 o 
   1  -9   1       91.06       86.84      4.21 o 
   2  -9   1        0.01       -0.25      0.51 o 
   3  -9   1       14.90       10.79      1.76 o 
  -4  -8   1        1.96        2.45      0.67 o 
  -3  -8   1       19.86       19.76      1.30 o 
  -2  -8   1        2.05        2.43      0.78 o 
  -1  -8   1      101.88       98.53      2.85 o 
   0  -8   1       34.72       31.22      1.54 o 
   1  -8   1       18.65       16.38      1.20 o 
   2  -8   1        1.05        1.81      0.63 o 
   3  -8   1        0.26       -0.44      0.51 o 
   4  -8   1        3.85        3.19      0.76 o 
   5  -8   1       59.47       57.02      3.45 o 
  -5  -7   1       38.91       37.73      2.66 o 
  -4  -7   1        3.53        3.23      0.64 o 
  -3  -7   1       28.78       26.08      1.47 o 
  -2  -7   1       93.96       92.03      2.60 o 
  -1  -7   1      153.71      150.09      3.54 o 
   0  -7   1        0.01       -0.55      0.37 o 
   1  -7   1        2.80        3.02      0.64 o 
   2  -7   1       85.73       86.47      5.14 o 
   3  -7   1      143.66      142.44      3.46 o 
   4  -7   1       12.80       11.85      0.99 o 
   5  -7   1       18.63       16.74      1.92 o 
   6  -7   1        1.08        2.67      1.15 o 
  -6  -6   1        9.93       11.07      1.64 o 
  -5  -6   1       32.97       40.07      2.58 o 
  -4  -6   1       62.02       60.10      1.97 o 
  -3  -6   1       30.05       27.41      1.30 o 
  -2  -6   1       39.85       36.74      1.47 o 
  -1  -6   1      637.11      612.12     10.44 o 
   0  -6   1       36.97       35.15      1.39 o 
   1  -6   1        9.64       10.98      0.84 o 
   2  -6   1        2.65        3.14      0.83 o 
   3  -6   1      132.33      130.28      3.11 o 
   4  -6   1      148.90      151.31      7.17 o 
  -7  -5   1        8.38        6.68      1.41 o 
  -6  -5   1        1.22        0.97      0.85 o 
  -5  -5   1       33.46       36.42      2.33 o 
  -4  -5   1      100.72      109.08      2.68 o 
  -3  -5   1        1.66        1.44      0.45 o 
  -2  -5   1      115.07      129.53      3.20 o 
  -1  -5   1       33.58       28.84      1.79 o 
   0  -5   1       30.84       34.02      1.26 o 
   1  -5   1      298.55      290.90      5.34 o 
   2  -5   1       28.31       21.60      1.02 o 
   3  -5   1       26.95       35.18      1.42 o 
   4  -5   1      144.57      135.11      4.09 o 
   5  -5   1       27.54       33.00      1.75 o 
  -7  -4   1       48.01       48.47      1.88 o 
  -6  -4   1       32.20       31.20      2.58 o 
  -5  -4   1        0.18        0.37      0.42 o 
  -4  -4   1        3.68        3.46      0.53 o 
  -3  -4   1      290.21      293.69      4.22 o 
  -2  -4   1      310.66      350.53      4.82 o 
  -1  -4   1      759.32      851.34     15.83 o 
   0  -4   1      200.96      219.08      4.06 o 
   1  -4   1      501.18      481.67      8.04 o 
   2  -4   1      426.10      436.18      5.80 o 
   3  -4   1       77.13       76.51      1.71 o 
   4  -4   1      128.61      137.74      2.75 o 
   5  -4   1        7.54        6.26      0.62 o 
   6  -4   1       22.28       23.12      1.61 o 
   7  -4   1        0.14       -0.13      0.60 o 
   8  -4   1       12.14       12.50      2.04 o 
  -8  -3   1        0.36        0.61      0.59 o 
  -7  -3   1        2.05        1.58      0.60 o 
  -6  -3   1       22.04       19.54      2.24 o 
  -5  -3   1      674.50      703.09     11.67 o 
  -4  -3   1        8.87        5.76      0.64 o 
  -3  -3   1      211.00      213.75      3.17 o 
  -2  -3   1      106.56      114.60      1.93 o 
  -1  -3   1        2.45        1.97      0.21 o 
   0  -3   1      121.03      142.22      3.17 o 
   1  -3   1      360.80      358.76      6.00 o 
   2  -3   1      818.51      747.01     11.35 o 
   3  -3   1       28.48       24.24      0.82 o 
   4  -3   1       91.73       95.04      4.20 o 
   5  -3   1      258.88      275.89      5.93 o 
   6  -3   1      115.67      116.47      2.89 o 
   7  -3   1        1.15        0.19      0.68 o 
   8  -3   1        0.02        0.39      0.58 o 
  -8  -2   1        3.68        5.58      0.86 o 
  -7  -2   1        0.78        0.28      0.50 o 
  -6  -2   1      140.64      146.92      3.40 o 
  -5  -2   1       59.54       65.41      1.91 o 
  -4  -2   1      260.68      264.69      3.81 o 
  -3  -2   1      136.51      185.90      2.96 o 
  -2  -2   1       34.48       50.93      1.00 o 
  -1  -2   1       47.14       44.36      0.82 o 
   0  -2   1        0.29        0.21      0.17 o 
   1  -2   1      761.35      761.78     11.91 o 
   2  -2   1      290.42      313.44      4.96 o 
   3  -2   1       83.05       76.79      1.45 o 
   4  -2   1      206.36      191.96      2.86 o 
   5  -2   1       52.63       48.58      3.56 o 
   6  -2   1      110.04      106.16      2.65 o 
   7  -2   1        1.06        0.98      0.75 o 
   8  -2   1        0.55       -0.27      0.55 o 
  -8  -1   1       29.71       31.46      1.60 o 
  -7  -1   1       18.87       18.04      1.16 o 
  -6  -1   1        7.92        7.69      0.78 o 
  -5  -1   1      320.27      318.76     15.09 o 
  -4  -1   1      846.49      904.97     14.41 o 
  -3  -1   1      432.84      562.70      9.09 o 
  -2  -1   1       91.21       85.07      1.35 o 
  -1  -1   1     4486.89     5403.98    116.82 o 
   0  -1   1      223.19      237.96      3.90 o 
   1  -1   1      676.24      647.42      9.69 o 
   2  -1   1      667.18      673.03     13.17 o 
   3  -1   1      751.93      726.55      9.18 o 
   4  -1   1     1224.99     1306.44     16.30 o 
   5  -1   1      216.06      200.28      3.01 o 
   6  -1   1        1.28        0.88      0.42 o 
   7  -1   1       51.38       50.21      1.80 o 
   8  -1   1       45.24       48.20      1.89 o 
   9  -1   1        3.86        2.95      0.78 o 
  -8   0   1       11.71        8.61      1.86 o 
  -7   0   1        5.45        4.40      0.74 o 
  -6   0   1        5.21        7.22      0.75 o 
  -5   0   1       38.56       37.99      2.10 o 
  -4   0   1       47.37       52.84      1.52 o 
  -3   0   1        6.66        6.41      0.48 o 
  -2   0   1      499.73      510.62     10.71 o 
  -1   0   1     1821.52     1870.14     28.19 o 
   1   0   1      255.12      236.90      8.61 o 
   2   0   1        3.83        1.20      0.51 o 
   3   0   1      885.44      865.51     10.83 o 
   4   0   1      703.42      684.28      8.74 o 
   5   0   1       45.93       42.36      1.11 o 
   6   0   1       38.04       30.97      2.08 o 
   7   0   1      165.11      151.03      3.50 o 
   8   0   1        0.03        0.90      0.57 o 
   9   0   1        0.44       -0.09      0.73 o 
  -8   1   1        2.59        2.73      0.74 o 
  -7   1   1        1.64        3.08      0.67 o 
  -6   1   1       94.69       94.90      2.53 o 
  -5   1   1        2.78        3.97      0.56 o 
  -4   1   1        8.69       12.44      0.73 o 
  -3   1   1      216.65      204.87      3.71 o 
  -2   1   1     4021.19     4071.00     61.38 o 
  -1   1   1      487.39      555.31     11.05 o 
   0   1   1      939.89      845.68     17.78 o 
   1   1   1        0.42        1.02      0.11 o 
   2   1   1       49.19       53.37      0.88 o 
   3   1   1     1078.99     1131.58     19.27 o 
   4   1   1      277.99      282.68      3.88 o 
   5   1   1       53.67       51.20      1.60 o 
   6   1   1       66.08       62.26      1.83 o 
   7   1   1      181.12      181.88      3.98 o 
   8   1   1       44.74       39.93      3.14 o 
   9   1   1        0.04        0.45      0.62 o 
  -8   2   1       36.49       37.36      1.77 o 
  -7   2   1      129.85      126.43      3.27 o 
  -6   2   1       19.69       24.54      1.25 o 
  -5   2   1        8.84       11.30      0.83 o 
  -4   2   1       91.59      101.92      2.34 o 
  -3   2   1      460.62      472.92      6.16 o 
  -2   2   1      750.04      749.30      9.42 o 
  -1   2   1      415.35      425.08      5.42 o 
   0   2   1      379.98      353.01      9.20 o 
   1   2   1      197.23      182.21      2.95 o 
   2   2   1      767.57      840.68     11.00 o 
   3   2   1     1279.94     1401.94     17.37 o 
   4   2   1        0.73        0.46      0.36 o 
   5   2   1      194.66      185.30      2.83 o 
   6   2   1      433.04      400.46      7.10 o 
   7   2   1       93.07      101.68      2.67 o 
   8   2   1       13.90       11.82      1.00 o 
   9   2   1        0.18       -0.39      0.54 o 
  -8   3   1        3.04        2.82      0.78 o 
  -7   3   1       35.36       36.03      1.64 o 
  -6   3   1       49.63       47.74      1.77 o 
  -5   3   1        4.66        5.81      0.67 o 
  -4   3   1      260.00      250.76      8.06 o 
  -3   3   1       51.66       42.74      1.05 o 
  -2   3   1        0.07       -0.21      0.14 o 
  -1   3   1        9.15        7.26      0.40 o 
   0   3   1      449.08      439.34      6.56 o 
   1   3   1      194.15      207.15      2.83 o 
   2   3   1      422.65      483.65      9.17 o 
   3   3   1      102.15      117.18      1.88 o 
   4   3   1       67.30       79.43      1.48 o 
   5   3   1       17.76       19.60      0.72 o 
   6   3   1      262.69      249.76      4.84 o 
   7   3   1       27.26       28.97      2.80 o 
   8   3   1        0.65        0.30      0.50 o 
  -7   4   1        3.82        3.04      0.72 o 
  -6   4   1        0.04        0.16      0.46 o 
  -5   4   1       39.45       36.17      1.43 o 
  -4   4   1      370.94      380.21      6.70 o 
  -3   4   1      590.82      589.68      7.76 o 
  -2   4   1       81.71       70.95      1.55 o 
  -1   4   1     1358.92     1445.24     21.93 o 
   0   4   1      796.24      841.40     10.58 o 
   1   4   1     1761.52     1813.80     22.36 o 
   2   4   1      256.58      287.54      4.62 o 
   3   4   1      291.64      365.94      5.00 o 
   4   4   1      328.88      342.91      4.80 o 
   5   4   1      468.34      447.26      7.66 o 
   6   4   1       18.51       14.11      1.72 o 
   7   4   1       34.67       35.75      1.51 o 
   8   4   1       14.41       14.30      1.09 o 
  -7   5   1        2.40        1.69      1.27 o 
  -6   5   1        5.49        6.35      1.40 o 
  -5   5   1       18.37       16.95      1.37 o 
  -4   5   1       60.97       67.50      2.50 o 
  -3   5   1      102.99      106.86      2.25 o 
  -2   5   1       51.18       58.15      1.40 o 
  -1   5   1      141.13      163.77      2.49 o 
   0   5   1      249.77      257.67      4.70 o 
   1   5   1      439.34      473.70      6.23 o 
   2   5   1        6.88        8.59      0.46 o 
   3   5   1        2.28        3.91      0.59 o 
   4   5   1      141.66      144.86      2.45 o 
   5   5   1        1.08        1.57      0.36 o 
   6   5   1      131.30      129.69      3.05 o 
   7   5   1        0.29        0.26      0.48 o 
   8   5   1       15.43       13.26      1.08 o 
  -3   6   1        5.34        6.05      0.86 o 
  -2   6   1      316.46      289.26      5.42 o 
  -1   6   1       98.98       91.43      2.29 o 
   0   6   1      115.15      130.25      2.92 o 
   1   6   1       46.82       44.22      1.50 o 
   2   6   1       26.45       22.74      1.12 o 
   3   6   1      303.76      298.93      5.59 o 
   4   6   1        5.73        5.25      0.68 o 
   5   6   1      103.66       99.88      2.58 o 
   6   6   1       56.69       49.24      2.72 o 
   7   6   1        3.87        4.58      1.17 o 
  -3   7   1       70.45       62.04      2.00 o 
  -2   7   1      362.97      350.91      6.54 o 
  -1   7   1      256.04      244.62      4.90 o 
   0   7   1      166.18      169.14      3.71 o 
   1   7   1       22.93       23.20      1.18 o 
   2   7   1      238.52      246.14      9.18 o 
   3   7   1      343.64      328.98      9.95 o 
   4   7   1        0.01       -0.12      0.45 o 
   5   7   1        9.52        9.54      0.91 o 
   6   7   1        4.26        3.58      1.12 o 
   7   7   1       48.34       47.42      2.96 o 
  -4   8   1       14.65       19.27      2.02 o 
  -3   8   1        8.89        7.78      0.87 o 
  -2   8   1        0.15        0.18      0.45 o 
  -1   8   1       64.49       60.26      2.04 o 
   0   8   1        2.91        2.90      1.40 o 
   1   8   1       22.67       20.80      1.42 o 
   2   8   1        3.28        3.45      0.68 o 
   3   8   1       11.30       12.70      1.03 o 
   4   8   1       25.53       23.26      1.33 o 
   5   8   1       26.25       28.12      1.46 o 
   6   8   1        4.90        3.67      1.27 o 
  -4   9   1       44.93       46.70      3.18 o 
  -3   9   1       52.00       42.12      1.84 o 
  -2   9   1        2.70        1.90      0.66 o 
  -1   9   1        1.49        1.41      0.62 o 
   0   9   1       33.72       30.60      1.55 o 
   1   9   1      103.15       99.33      2.92 o 
   2   9   1        1.84        2.56      0.70 o 
   3   9   1       36.51       37.53      1.74 o 
   4   9   1       31.71       29.58      1.58 o 
  -2  10   1        7.71        4.03      0.90 o 
  -1  10   1       18.15       18.04      1.42 o 
   0  10   1       33.28       33.17      2.77 o 
   1  10   1       30.26       29.29      1.69 o 
   2  10   1       19.98       19.79      1.50 o 
   3  10   1        0.00        0.05      0.67 o 
  -1  -9   2        0.05       -0.79      0.66 o 
   0  -9   2        6.01        6.55      1.00 o 
   1  -9   2       29.32       30.65      2.65 o 
   2  -9   2        9.83        9.46      2.91 o 
  -3  -8   2        0.04        0.02      0.55 o 
  -2  -8   2       17.52       16.20      1.66 o 
  -1  -8   2       27.09       24.78      1.43 o 
   0  -8   2       15.53       15.02      1.19 o 
   1  -8   2        0.31       -0.20      0.49 o 
   2  -8   2       77.62       72.75      2.85 o 
   3  -8   2        0.34        0.88      0.57 o 
   4  -8   2        0.23        0.08      0.69 o 
  -5  -7   2       23.59       27.52      2.45 o 
  -4  -7   2        4.89        4.77      1.26 o 
  -3  -7   2        3.91        3.14      0.70 o 
  -2  -7   2       81.37       76.87      2.38 o 
  -1  -7   2        5.29        7.08      1.51 o 
   0  -7   2       91.74       89.78      2.60 o 
   1  -7   2        1.84        2.07      0.60 o 
   2  -7   2       81.50       76.08      2.38 o 
   3  -7   2      138.54      132.30      3.34 o 
   4  -7   2        0.35       -0.06      0.43 o 
   5  -7   2        1.74        1.02      0.71 o 
   6  -7   2        0.10        0.84      0.93 o 
  -6  -6   2        1.85        5.27      1.42 o 
  -5  -6   2        0.32        1.57      1.02 o 
  -4  -6   2        0.28        2.74      1.03 o 
  -3  -6   2       84.24       86.32      2.45 o 
  -2  -6   2       61.72       59.84      1.95 o 
  -1  -6   2       62.23       61.60      3.89 o 
   0  -6   2      142.96      137.25      3.22 o 
   1  -6   2        0.04       -0.05      0.36 o 
   2  -6   2        4.73        5.66      0.69 o 
   3  -6   2      311.55      305.56      9.15 o 
   4  -6   2       28.18       26.82      1.58 o 
   5  -6   2       63.89       65.22      2.12 o 
   6  -6   2        0.18        0.19      0.84 o 
  -6  -5   2        0.51        0.59      0.89 o 
  -5  -5   2        0.59        1.16      0.88 o 
  -4  -5   2      250.20      249.91      7.54 o 
  -3  -5   2       25.71       30.41      1.32 o 
  -2  -5   2       18.23       17.47      0.99 o 
  -1  -5   2       17.77       18.63      0.98 o 
   0  -5   2      166.50      177.43      3.69 o 
   1  -5   2      475.71      492.48     13.45 o 
   2  -5   2      105.57      105.09      2.56 o 
   3  -5   2       22.67       26.21      1.60 o 
   4  -5   2       33.88       33.77      1.38 o 
   5  -5   2       75.08       79.15      3.01 o 
  -7  -4   2       20.02       22.13      1.39 o 
  -6  -4   2        5.39        6.03      0.80 o 
  -5  -4   2        5.21        4.78      0.68 o 
  -4  -4   2       34.96       40.33      1.49 o 
  -3  -4   2      284.51      300.07      5.98 o 
  -2  -4   2        0.02        0.28      0.24 o 
  -1  -4   2      106.77      116.12      3.33 o 
   0  -4   2       15.11       14.20      1.57 o 
   1  -4   2      228.39      220.17      4.17 o 
   2  -4   2      717.52      689.00     16.30 o 
   3  -4   2       14.46       10.96      0.54 o 
   4  -4   2       83.63       83.10      4.29 o 
   5  -4   2      396.84      417.50      7.01 o 
   6  -4   2        5.17        4.08      0.87 o 
   7  -4   2       51.92       57.53      2.68 o 
  -7  -3   2        0.19        0.59      0.54 o 
  -6  -3   2       45.62       41.97      1.68 o 
  -5  -3   2       54.66       55.83      1.83 o 
  -4  -3   2       98.78      122.42      2.82 o 
  -3  -3   2      113.70      139.31      2.31 o 
  -2  -3   2      622.16      739.65     15.05 o 
  -1  -3   2      618.89      715.05      9.15 o 
   0  -3   2       19.86       22.63      0.91 o 
   1  -3   2      285.39      273.55      4.81 o 
   2  -3   2      205.36      231.65      3.26 o 
   3  -3   2      135.83      121.68      2.91 o 
   4  -3   2       15.52       15.59      0.75 o 
   5  -3   2       76.58       67.99      1.72 o 
   6  -3   2       89.72       95.87      3.36 o 
   7  -3   2      156.83      162.14      3.74 o 
   8  -3   2        4.80        5.97      0.88 o 
  -7  -2   2       25.46       23.03      1.64 o 
  -6  -2   2       37.27       44.31      1.70 o 
  -5  -2   2      615.32      634.15     10.72 o 
  -4  -2   2       27.34       24.56      1.09 o 
  -3  -2   2      320.67      384.58      7.78 o 
  -2  -2   2       44.94       69.77      1.28 o 
  -1  -2   2     1013.79     1211.85     30.71 o 
   0  -2   2     2006.43     2040.26     25.06 o 
   1  -2   2       69.44       65.75      1.09 o 
   2  -2   2      319.70      349.40      4.61 o 
   3  -2   2      502.10      511.54     14.44 o 
   4  -2   2      410.91      420.51      6.76 o 
   5  -2   2        4.14        4.11      0.39 o 
   6  -2   2        7.66        9.20      1.41 o 
   7  -2   2        9.17        8.70      0.88 o 
   8  -2   2       40.64       40.23      1.74 o 
   9  -2   2       15.81       20.55      1.42 o 
  -8  -1   2        9.90        9.04      1.23 o 
  -7  -1   2        1.69        1.49      0.60 o 
  -6  -1   2        5.26        2.26      0.60 o 
  -5  -1   2       57.61       51.77      1.72 o 
  -4  -1   2       69.64       67.50      1.86 o 
  -3  -1   2      234.53      267.72      7.06 o 
  -2  -1   2      337.62      425.51      7.29 o 
  -1  -1   2       89.29       79.89      1.28 o 
   0  -1   2     1302.87     1506.98     27.14 o 
   1  -1   2     1210.47     1213.12     22.88 o 
   2  -1   2      208.58      198.98      3.27 o 
   3  -1   2      672.47      659.84      8.81 o 
   4  -1   2        9.70       21.35      1.69 o 
   5  -1   2        9.75       13.54      0.58 o 
   6  -1   2        0.05        0.10      0.37 o 
   7  -1   2       10.62       13.84      1.00 o 
   8  -1   2       32.77       34.90      1.60 o 
   9  -1   2        4.17        4.25      0.95 o 
  -8   0   2        0.30       -0.42      0.61 o 
  -7   0   2       88.87      102.26      3.93 o 
  -6   0   2        4.17        2.18      1.25 o 
  -5   0   2        3.51        6.61      0.69 o 
  -4   0   2       13.54       10.38      0.73 o 
  -3   0   2     1507.89     1618.69     24.84 o 
  -2   0   2      746.84      785.04     22.48 o 
  -1   0   2      367.20      386.02      4.96 o 
   0   0   2      437.02      461.77      5.81 o 
   1   0   2     4905.42     4385.87     86.49 o 
   2   0   2     5637.28     5571.85    110.33 o 
   3   0   2      142.50      160.19      3.01 o 
   4   0   2      348.83      390.90      5.21 o 
   5   0   2      214.66      210.94      3.12 o 
   6   0   2      152.48      159.19      3.36 o 
   7   0   2        0.73        0.88      0.47 o 
   8   0   2        3.33        3.25      0.67 o 
   9   0   2       10.38       10.05      1.69 o 
  -8   1   2        0.09       -0.72      0.48 o 
  -7   1   2        9.34       13.16      1.08 o 
  -6   1   2       29.86       28.85      1.34 o 
  -5   1   2       72.62       67.40      1.96 o 
  -4   1   2        6.27        6.93      0.61 o 
  -3   1   2      810.57      829.34     13.11 o 
  -2   1   2     1296.39     1234.19     18.95 o 
  -1   1   2     1755.67     1783.29     34.16 o 
   0   1   2     1053.42     1068.14     14.73 o 
   1   1   2      868.21      754.09     11.25 o 
   2   1   2     5711.31     5307.57     64.94 o 
   3   1   2        4.57        7.99      0.51 o 
   4   1   2      167.39      183.06      2.66 o 
   5   1   2       19.53       28.09      0.78 o 
   6   1   2      204.02      214.71      4.19 o 
   7   1   2       40.07       38.49      1.84 o 
   8   1   2        0.40        0.54      0.51 o 
   9   1   2        0.12        1.54      0.63 o 
  -8   2   2       17.51       22.00      1.47 o 
  -7   2   2        0.01       -0.67      0.45 o 
  -6   2   2       81.15       71.79      2.21 o 
  -5   2   2       60.40       51.25      3.92 o 
  -4   2   2      232.52      228.28      4.37 o 
  -3   2   2      155.16      148.68      4.86 o 
  -2   2   2      177.20      196.81      2.75 o 
  -1   2   2     4608.60     4382.20     59.60 o 
   0   2   2     5713.38     5542.99     99.69 o 
   1   2   2     3193.22     2985.74     36.64 o 
   2   2   2       84.48       87.19      1.33 o 
   3   2   2      253.93      251.52      3.42 o 
   4   2   2      278.88      289.21      4.86 o 
   5   2   2      358.69      373.95      5.12 o 
   6   2   2       45.75       42.07      1.42 o 
   7   2   2        1.88        1.47      0.76 o 
   8   2   2       11.83        9.31      1.78 o 
   9   2   2       11.87       12.22      1.36 o 
  -8   3   2       18.91       19.85      1.47 o 
  -7   3   2        0.24        0.22      0.58 o 
  -6   3   2       13.58       14.33      1.07 o 
  -5   3   2      447.89      441.06      7.91 o 
  -4   3   2      250.77      219.13      4.25 o 
  -3   3   2       73.77       77.46      2.78 o 
  -2   3   2      154.35      143.47      2.18 o 
  -1   3   2      301.00      330.24      4.37 o 
   0   3   2    11579.03    11009.05    161.46 o 
   1   3   2      405.82      366.65      4.74 o 
   2   3   2        1.12        1.28      0.22 o 
   3   3   2      255.38      244.24      3.40 o 
   4   3   2      549.06      505.04      6.67 o 
   5   3   2      137.03      167.65      2.65 o 
   6   3   2      120.73      128.36      2.89 o 
   7   3   2       43.48       42.66      2.27 o 
   8   3   2        8.50        9.80      0.97 o 
   9   3   2        8.29        3.46      0.97 o 
  -7   4   2        4.25        6.20      0.91 o 
  -6   4   2       18.38       21.63      1.43 o 
  -5   4   2       37.06       37.50      1.64 o 
  -4   4   2      110.63      124.37      2.84 o 
  -3   4   2      102.46      103.50      1.83 o 
  -2   4   2        4.28        2.22      0.62 o 
  -1   4   2       40.27       27.97      0.84 o 
   0   4   2        9.91       19.92      0.80 o 
   1   4   2      227.01      237.17      4.00 o 
   2   4   2       34.92       33.54      0.80 o 
   3   4   2        4.27        4.84      0.35 o 
   4   4   2      501.57      492.27      6.58 o 
   5   4   2       14.90       11.92      0.61 o 
   6   4   2       13.41       14.58      1.80 o 
   7   4   2       13.13       12.38      0.92 o 
   8   4   2       12.35       12.04      1.12 o 
  -7   5   2       28.18       32.99      1.71 o 
  -6   5   2       92.46       99.75      2.85 o 
  -5   5   2       18.01       18.36      1.72 o 
  -4   5   2       62.19       65.88      1.93 o 
  -3   5   2      209.21      192.77      3.54 o 
  -2   5   2      282.83      260.51      4.46 o 
  -1   5   2       48.21       41.33      1.41 o 
   0   5   2       81.74      102.73      1.71 o 
   1   5   2       49.60       48.76      1.01 o 
   2   5   2      874.40      848.82     10.81 o 
   3   5   2      105.25      115.52      1.96 o 
   4   5   2        6.46       10.70      0.57 o 
   5   5   2       59.26       59.35      1.39 o 
   6   5   2      144.91      141.83      2.53 o 
   7   5   2        2.53        1.92      0.54 o 
   8   5   2        0.11       -0.85      0.57 o 
  -4   6   2       38.78       39.08      1.92 o 
  -3   6   2      103.25       96.65      2.17 o 
  -2   6   2      442.33      414.89      9.90 o 
  -1   6   2      120.79      110.23      2.99 o 
   0   6   2       80.47       85.15      2.13 o 
   1   6   2       14.52       11.79      0.95 o 
   2   6   2     1033.21     1062.71     13.52 o 
   3   6   2       59.44       53.88      1.25 o 
   4   6   2      138.83      138.40      2.42 o 
   5   6   2        0.48        0.93      0.36 o 
   6   6   2       26.45       21.83      1.17 o 
   7   6   2       66.31       66.13      3.36 o 
  -3   7   2       10.27        9.58      1.05 o 
  -2   7   2        1.73        1.97      1.05 o 
  -1   7   2       14.06       17.65      1.31 o 
   0   7   2        0.03       -0.05      0.58 o 
   1   7   2       33.66       31.40      1.50 o 
   2   7   2       18.81       17.07      1.83 o 
   3   7   2      299.29      276.15      5.37 o 
   4   7   2       51.91       53.66      3.24 o 
   5   7   2       48.82       41.79      1.61 o 
   6   7   2       23.80       25.68      1.31 o 
   7   7   2       10.08        6.28      1.26 o 
  -3   8   2       74.57       67.15      3.24 o 
  -2   8   2       12.43        9.74      1.16 o 
  -1   8   2        0.10        0.38      0.45 o 
   0   8   2       67.41       71.06      2.19 o 
   1   8   2       46.66       44.92      1.70 o 
   2   8   2       37.16       35.67      2.60 o 
   3   8   2        8.67       10.33      0.95 o 
   4   8   2        0.03       -0.31      0.48 o 
   5   8   2       61.02       67.27      3.26 o 
   6   8   2        0.73       -0.22      0.54 o 
  -4   9   2       14.08       14.44      2.03 o 
  -3   9   2        2.22        2.92      0.72 o 
  -2   9   2        3.96        4.65      0.77 o 
  -1   9   2        8.74        7.87      1.75 o 
   0   9   2        8.48        9.36      0.96 o 
   1   9   2       16.33       15.75      1.19 o 
   2   9   2       18.01       19.26      1.31 o 
   3   9   2        1.20        2.22      0.70 o 
   4   9   2       10.76        7.64      0.96 o 
   5   9   2       25.04       27.22      2.04 o 
  -2  10   2       47.42       36.92      1.84 o 
  -1  10   2       13.26       13.26      2.77 o 
   0  10   2        1.04        1.00      0.78 o 
   1  10   2       10.95       10.32      1.14 o 
   2  10   2        2.97        3.09      0.86 o 
   3  10   2       70.14       73.87      2.62 o 
  -2  -8   3        8.25        9.19      1.05 o 
  -1  -8   3        0.13       -0.70      0.46 o 
   0  -8   3        0.31       -0.49      0.49 o 
   1  -8   3        7.46        6.33      0.88 o 
   2  -8   3        0.72        0.85      0.64 o 
   3  -8   3        4.78        4.63      0.81 o 
   4  -8   3        4.73        2.94      0.77 o 
  -4  -7   3       47.31       43.13      2.91 o 
  -3  -7   3        0.01       -0.12      0.52 o 
  -2  -7   3        1.84        1.11      0.59 o 
  -1  -7   3       23.12       24.30      1.36 o 
   0  -7   3      238.86      223.16      4.89 o 
   1  -7   3        6.23        4.07      0.72 o 
   2  -7   3       47.45       44.49      1.81 o 
   3  -7   3        5.44        5.61      0.81 o 
   4  -7   3        0.25        0.47      0.53 o 
   5  -7   3       22.91       23.86      1.39 o 
  -5  -6   3        0.07       -0.89      0.84 o 
  -4  -6   3       31.59       31.19      2.38 o 
  -3  -6   3       29.41       27.38      1.38 o 
  -2  -6   3        7.43        9.09      0.85 o 
  -1  -6   3       93.64       91.76      4.01 o 
   0  -6   3        3.94        3.75      0.70 o 
   1  -6   3      424.41      422.58      7.75 o 
   2  -6   3       62.24       60.85      2.17 o 
   3  -6   3       41.00       36.89      1.55 o 
   4  -6   3      104.31      102.53      2.78 o 
   5  -6   3       22.79       22.14      2.45 o 
   6  -6   3        5.10        6.05      1.32 o 
  -6  -5   3       10.28       10.36      1.65 o 
  -5  -5   3        0.20        0.52      0.92 o 
  -4  -5   3       15.32       19.98      1.95 o 
  -3  -5   3       79.50       78.06      2.25 o 
  -2  -5   3        2.19        1.73      0.48 o 
  -1  -5   3        0.29        0.57      0.41 o 
   0  -5   3      112.95      112.28      2.75 o 
   1  -5   3      175.17      168.27      4.10 o 
   2  -5   3        1.22        2.03      1.34 o 
   3  -5   3       29.26       26.12      1.24 o 
   4  -5   3        4.07        4.07      0.66 o 
   5  -5   3       88.94       91.01      4.35 o 
   6  -5   3       49.51       50.12      1.84 o 
  -6  -4   3       17.39       17.85      1.99 o 
  -5  -4   3        2.21        1.86      0.98 o 
  -4  -4   3      170.01      172.83      5.83 o 
  -3  -4   3        0.46        2.01      1.12 o 
  -2  -4   3      153.11      171.72      4.54 o 
  -1  -4   3       53.60       47.03      1.52 o 
   0  -4   3       64.45       54.83      1.64 o 
   1  -4   3      158.96      160.21      3.33 o 
   2  -4   3       48.58       48.04      1.51 o 
   3  -4   3      224.19      217.47      4.26 o 
   4  -4   3      165.03      167.99      3.54 o 
   5  -4   3       17.81       21.19      1.52 o 
   6  -4   3        7.85        7.78      1.04 o 
  -7  -3   3        7.61        7.44      1.23 o 
  -6  -3   3       20.05       21.80      2.14 o 
  -5  -3   3        9.50       10.25      0.91 o 
  -4  -3   3        1.64        1.72      0.51 o 
  -3  -3   3      205.94      226.36      3.48 o 
  -2  -3   3        0.64        0.13      0.42 o 
  -1  -3   3     1096.28     1177.01     14.83 o 
   0  -3   3       86.06       72.40      1.30 o 
   1  -3   3       29.99       33.32      0.75 o 
   2  -3   3        8.77       11.59      0.69 o 
   3  -3   3      476.78      465.62     11.28 o 
   4  -3   3        1.64        3.46      0.44 o 
   5  -3   3        0.12        0.17      0.33 o 
   6  -3   3       14.20       15.38      0.90 o 
   7  -3   3        9.80       12.19      1.32 o 
   8  -3   3       43.75       46.53      2.48 o 
  -7  -2   3        6.81        5.87      0.89 o 
  -6  -2   3        2.53        2.40      0.65 o 
  -5  -2   3       72.40       66.81      2.11 o 
  -4  -2   3      183.33      196.12      5.60 o 
  -3  -2   3       48.90       48.52      1.12 o 
  -2  -2   3      156.58      197.42      2.95 o 
  -1  -2   3        1.45        8.06      0.43 o 
   0  -2   3      245.38      251.62      5.82 o 
   1  -2   3      238.12      234.21      3.23 o 
   2  -2   3      800.48      802.73     10.15 o 
   3  -2   3       21.43       41.66      0.92 o 
   4  -2   3      326.83      324.82      5.43 o 
   5  -2   3      315.65      322.59      7.76 o 
   6  -2   3        1.57        2.39      0.45 o 
   7  -2   3      166.85      188.06      4.76 o 
   8  -2   3       17.06       18.57      1.62 o 
   9  -2   3        1.85        2.80      0.96 o 
  -7  -1   3       83.68       75.89      3.38 o 
  -6  -1   3       15.06       11.85      1.02 o 
  -5  -1   3       53.25       45.08      1.67 o 
  -4  -1   3        6.14        9.68      0.79 o 
  -3  -1   3      290.53      288.08      4.06 o 
  -2  -1   3      165.64      167.16      2.51 o 
  -1  -1   3      227.50      239.23      3.32 o 
   0  -1   3      646.14      723.07     15.57 o 
   1  -1   3     2518.23     2620.99     32.06 o 
   2  -1   3       41.22       39.38      0.79 o 
   3  -1   3       60.46       61.34      1.38 o 
   4  -1   3      391.19      424.04     10.97 o 
   5  -1   3      146.56      128.31      2.15 o 
   6  -1   3      183.66      191.70      3.04 o 
   7  -1   3        0.37        0.39      0.46 o 
   8  -1   3       12.85       11.93      1.87 o 
   9  -1   3        0.73        1.35      0.82 o 
  -7   0   3       36.93       25.54      1.47 o 
  -6   0   3       72.47       73.11      2.30 o 
  -5   0   3      140.21      140.38      4.86 o 
  -4   0   3       65.96       67.98      1.92 o 
  -3   0   3      447.69      417.40      7.11 o 
  -2   0   3      111.57      103.77      1.65 o 
  -1   0   3        0.16        1.09      0.22 o 
   0   0   3      179.68      190.87      4.62 o 
   1   0   3     4224.22     4102.94     50.15 o 
   2   0   3     4257.57     3920.57     81.64 o 
   3   0   3      257.51      237.95      3.96 o 
   4   0   3       73.17       57.59      1.11 o 
   5   0   3      289.93      308.90      4.33 o 
   6   0   3      257.57      261.56      3.87 o 
   7   0   3        7.12        5.59      0.73 o 
   8   0   3        5.97        6.08      1.79 o 
   9   0   3        3.32        4.23      1.08 o 
  -7   1   3        0.48        0.15      0.58 o 
  -6   1   3       20.97       23.85      1.33 o 
  -5   1   3       44.23       38.89      1.52 o 
  -4   1   3       31.60       29.59      1.21 o 
  -3   1   3        2.34        2.36      0.41 o 
  -2   1   3       11.94       10.43      0.40 o 
  -1   1   3        9.64       16.00      0.45 o 
   0   1   3      270.85      248.27      3.35 o 
   1   1   3     5122.12     4832.13     70.98 o 
   2   1   3       12.81       13.38      0.69 o 
   3   1   3       10.22        9.71      0.48 o 
   4   1   3       10.14       12.47      0.48 o 
   5   1   3       86.15       79.48      1.97 o 
   6   1   3       93.57       83.27      1.74 o 
   7   1   3      134.66      135.15      3.12 o 
   8   1   3        8.94        6.78      1.37 o 
   9   1   3       19.26       19.38      1.69 o 
  -7   2   3        5.98        6.70      0.90 o 
  -6   2   3       14.81       17.85      1.14 o 
  -5   2   3      228.91      204.83      4.29 o 
  -4   2   3      350.14      327.37      8.89 o 
  -3   2   3      202.83      219.38      4.13 o 
  -2   2   3        2.65        1.43      0.47 o 
  -1   2   3      795.00      796.50     10.01 o 
   0   2   3     1573.55     1583.58     19.48 o 
   1   2   3       73.63       56.64      1.19 o 
   2   2   3        3.64        3.28      0.29 o 
   3   2   3      174.01      146.84      2.12 o 
   4   2   3      657.74      700.29      8.95 o 
   5   2   3      251.29      230.08      3.36 o 
   6   2   3       97.52       87.29      2.22 o 
   7   2   3        4.91        1.95      1.12 o 
   8   2   3      190.01      182.95      5.65 o 
   9   2   3       12.25       12.68      1.46 o 
  -7   3   3       29.11       29.41      1.59 o 
  -6   3   3        0.57        0.20      0.56 o 
  -5   3   3      108.24      104.16      6.11 o 
  -4   3   3       28.94       28.20      1.25 o 
  -3   3   3       95.25       83.63      2.08 o 
  -2   3   3        3.42        7.53      0.40 o 
  -1   3   3        2.02        3.78      0.27 o 
   0   3   3      403.48      399.95      5.22 o 
   1   3   3       39.71       46.31      0.86 o 
   2   3   3       23.01       22.05      0.55 o 
   3   3   3     1916.10     1894.17     23.35 o 
   4   3   3      173.37      165.96      2.51 o 
   5   3   3       33.95       39.98      0.99 o 
   6   3   3       59.51       57.29      2.15 o 
   7   3   3      339.46      317.85      5.92 o 
   8   3   3       10.60       10.40      1.32 o 
   9   3   3        5.24        3.72      0.98 o 
  -7   4   3        6.79        7.99      1.05 o 
  -6   4   3       77.04       80.62      2.53 o 
  -5   4   3        3.15        3.13      0.62 o 
  -4   4   3       11.49       15.14      0.97 o 
  -3   4   3      185.31      162.61      4.18 o 
  -2   4   3     1283.98     1348.87     16.90 o 
  -1   4   3       32.29       36.32      0.86 o 
   0   4   3      224.98      225.14      3.81 o 
   1   4   3      997.66      934.65     12.38 o 
   2   4   3      577.45      604.06      7.75 o 
   3   4   3        2.08        0.42      0.24 o 
   4   4   3      168.58      193.35      2.92 o 
   5   4   3        4.10        4.31      0.44 o 
   6   4   3      105.40      105.62      2.43 o 
   7   4   3       98.30       91.74      2.43 o 
   8   4   3       32.05       27.78      1.95 o 
   9   4   3        0.01       -0.82      0.55 o 
  -7   5   3       68.07       71.59      5.19 o 
  -6   5   3       27.06       31.20      1.57 o 
  -5   5   3        3.11        1.73      0.87 o 
  -4   5   3       52.74       45.56      1.62 o 
  -3   5   3      307.79      311.24      5.69 o 
  -2   5   3      699.12      705.02     13.49 o 
  -1   5   3      271.01      254.45      4.36 o 
   0   5   3       27.09       29.51      0.94 o 
   1   5   3      542.72      574.79      7.48 o 
   2   5   3      549.94      576.89      7.52 o 
   3   5   3      690.00      679.59      8.82 o 
   4   5   3       65.66       62.09      1.33 o 
   5   5   3       29.37       27.17      0.91 o 
   6   5   3      105.76      104.55      2.04 o 
   7   5   3       88.67       80.15      3.13 o 
  -6   6   3       16.26       17.78      1.75 o 
  -5   6   3        5.22        4.78      0.77 o 
  -4   6   3        7.94        7.10      0.96 o 
  -3   6   3      100.89       93.56      3.09 o 
  -2   6   3       22.04       20.49      0.91 o 
  -1   6   3        1.72        3.05      0.42 o 
   0   6   3      482.02      439.18      5.95 o 
   1   6   3      193.64      190.43      3.32 o 
   2   6   3       70.45       63.19      1.32 o 
   3   6   3       20.49       18.73      0.73 o 
   4   6   3       12.86       13.19      0.67 o 
   5   6   3       16.54       14.65      0.74 o 
   6   6   3       37.13       36.35      1.13 o 
   7   6   3        0.51        0.26      0.60 o 
   8   6   3        1.70        1.33      0.71 o 
  -2   7   3       46.71       44.37      2.05 o 
  -1   7   3       52.29       56.59      1.79 o 
   0   7   3      683.20      671.47     17.80 o 
   1   7   3      280.71      263.19      5.07 o 
   2   7   3        6.00        6.14      0.69 o 
   3   7   3        0.80        1.58      0.52 o 
   4   7   3       77.28       77.25      2.21 o 
   5   7   3      268.98      269.23      5.30 o 
   6   7   3       51.18       49.01      2.40 o 
  -2   8   3        0.02        0.30      0.53 o 
  -1   8   3        1.78        1.94      0.54 o 
   0   8   3       55.28       49.88      1.77 o 
   1   8   3      146.14      144.21      3.39 o 
   2   8   3        6.47        8.16      0.82 o 
   3   8   3       31.88       36.84      3.23 o 
   4   8   3       58.50       59.28      1.99 o 
   5   8   3        2.95        1.73      1.38 o 
   6   8   3        5.46        4.48      0.97 o 
  -3   9   3       21.32       19.15      2.03 o 
  -2   9   3       41.34       43.63      1.80 o 
  -1   9   3       39.94       35.73      1.82 o 
   0   9   3       22.17       22.04      1.28 o 
   1   9   3       53.07       50.32      1.91 o 
   2   9   3       38.79       40.84      1.75 o 
   3   9   3       32.57       36.69      1.66 o 
   4   9   3        0.33       -0.15      1.02 o 
   5   9   3       28.44       29.81      1.57 o 
   6   9   3       28.71       23.59      1.91 o 
  -2  10   3       73.94       76.85      2.66 o 
  -1  10   3       34.03       34.38      1.74 o 
   0  10   3        3.18        2.21      0.73 o 
   1  10   3        0.90        0.03      0.58 o 
   2  10   3      101.04      105.53      5.46 o 
   3  10   3      112.16      113.29      3.31 o 
   4  10   3        5.28        4.61      1.33 o 
   0  -8   4        5.27        5.28      1.05 o 
   1  -8   4        6.57        3.70      1.11 o 
   2  -8   4        0.75        1.42      0.65 o 
  -3  -7   4        1.94       -0.86      0.73 o 
  -2  -7   4        1.20        1.07      0.59 o 
  -1  -7   4        5.26        4.84      0.81 o 
   0  -7   4      120.97      122.93      4.30 o 
   1  -7   4        1.77        2.28      0.68 o 
   2  -7   4        2.44        1.54      0.64 o 
   3  -7   4       46.85       45.75      1.88 o 
   4  -7   4       17.05       16.84      2.04 o 
   5  -7   4       20.89       22.77      1.41 o 
  -4  -6   4        7.87        7.01      1.55 o 
  -3  -6   4        7.31        7.07      1.40 o 
  -2  -6   4        4.90        4.35      0.71 o 
  -1  -6   4       14.87       15.41      1.13 o 
   0  -6   4       38.44       40.10      1.69 o 
   1  -6   4        3.18        3.94      0.69 o 
   2  -6   4       10.87       12.47      1.31 o 
   3  -6   4       37.87       35.80      1.58 o 
   4  -6   4       85.22       83.99      2.52 o 
   5  -6   4        4.88        5.17      0.78 o 
   6  -6   4        0.32        0.56      0.56 o 
  -5  -5   4        0.74       -0.32      0.87 o 
  -4  -5   4        4.23        6.29      1.32 o 
  -3  -5   4       26.15       25.56      2.02 o 
  -2  -5   4       28.63       29.44      1.36 o 
  -1  -5   4       88.61       92.00      3.98 o 
   0  -5   4      328.16      340.75      6.43 o 
   1  -5   4        2.93        3.23      0.62 o 
   2  -5   4      188.83      181.60      3.92 o 
   3  -5   4       31.44       29.85      1.36 o 
   4  -5   4       28.47       24.99      1.48 o 
   5  -5   4       51.99       51.35      1.88 o 
   6  -5   4       34.67       34.33      1.54 o 
   7  -5   4        8.23        7.00      1.33 o 
  -5  -4   4       13.41       15.93      1.84 o 
  -4  -4   4       51.68       48.08      2.80 o 
  -3  -4   4       13.66       18.57      1.71 o 
  -2  -4   4       80.84       79.93      2.21 o 
  -1  -4   4        3.43        4.62      1.09 o 
   0  -4   4       27.16       25.67      1.45 o 
   1  -4   4       75.22       79.74      2.13 o 
   2  -4   4      255.51      249.11      4.81 o 
   3  -4   4       18.71       20.74      1.05 o 
   4  -4   4      123.81      120.28      2.86 o 
   5  -4   4       20.17       20.69      1.16 o 
   6  -4   4       24.62       28.98      1.80 o 
  -6  -3   4        7.60        7.63      0.95 o 
  -5  -3   4       18.49       19.67      1.89 o 
  -4  -3   4       25.30       28.49      1.35 o 
  -3  -3   4      295.30      308.03      5.71 o 
  -2  -3   4       81.60       78.99      1.59 o 
  -1  -3   4       23.95       20.91      0.72 o 
   0  -3   4      197.65      203.30      3.03 o 
   1  -3   4       39.87       40.74      1.33 o 
   2  -3   4        7.45        4.21      0.51 o 
   3  -3   4      318.53      335.26      6.00 o 
   4  -3   4       23.72       27.40      0.86 o 
   5  -3   4       40.98       42.38      1.14 o 
   6  -3   4      111.85      114.22      2.62 o 
   8  -3   4        0.01       -0.27      0.71 o 
  -6  -2   4        0.04        0.11      0.52 o 
  -5  -2   4        0.69        0.95      0.80 o 
  -4  -2   4      341.12      345.55      6.43 o 
  -3  -2   4      182.78      195.28      3.96 o 
  -2  -2   4       94.41      104.85      1.88 o 
  -1  -2   4        0.12        0.40      0.24 o 
   0  -2   4      238.79      239.61      3.43 o 
   1  -2   4      282.60      275.44      3.83 o 
   2  -2   4        3.02        2.88      0.38 o 
   3  -2   4       17.28       15.75      0.58 o 
   4  -2   4       56.17       55.81      1.21 o 
   5  -2   4       23.30       21.35      1.74 o 
   6  -2   4      168.84      156.27      4.82 o 
   7  -2   4      126.90      129.92      4.21 o 
   8  -2   4        0.03       -0.29      0.58 o 
   9  -2   4        8.29        9.77      1.42 o 
  -7  -1   4       19.76       22.60      3.16 o 
  -6  -1   4        3.64        4.32      1.27 o 
  -5  -1   4        6.74        5.45      0.74 o 
  -4  -1   4      111.96      125.18      6.38 o 
  -3  -1   4       99.55       88.73      3.40 o 
  -2  -1   4      108.82      103.33      1.80 o 
  -1  -1   4       29.31       30.91      0.79 o 
   0  -1   4      218.15      199.49      3.67 o 
   1  -1   4       51.90       77.47      1.55 o 
   2  -1   4      187.18      196.10      2.81 o 
   3  -1   4      138.21      159.07      2.40 o 
   4  -1   4       18.03       18.31      0.84 o 
   5  -1   4      492.82      518.05     15.83 o 
   6  -1   4       31.19       29.65      1.14 o 
   7  -1   4       90.10       87.72      2.89 o 
   8  -1   4        4.62        2.49      0.89 o 
   9  -1   4        0.19        0.73      0.73 o 
  -7   0   4        0.00       -0.26      0.62 o 
  -6   0   4       13.95       14.00      2.36 o 
  -5   0   4        4.47        4.42      0.71 o 
  -4   0   4       15.08       19.48      1.09 o 
  -3   0   4      195.71      187.01      8.23 o 
  -2   0   4      879.43      927.54     11.77 o 
  -1   0   4      891.60      878.96     11.11 o 
   0   0   4      194.82      190.75      2.72 o 
   1   0   4      403.96      419.82      9.87 o 
   2   0   4      948.31      908.56     17.80 o 
   3   0   4      463.77      432.87      5.66 o 
   4   0   4       46.53       42.62      1.60 o 
   5   0   4      427.69      399.53      5.44 o 
   6   0   4       48.50       50.04      1.50 o 
   7   0   4       74.46       73.71      2.98 o 
   8   0   4        5.03        5.21      1.05 o 
   9   0   4       28.94       36.30      2.23 o 
  -7   1   4       23.96       20.04      1.43 o 
  -6   1   4       13.36       10.86      1.02 o 
  -5   1   4       79.91       91.04      3.49 o 
  -4   1   4        6.40       11.47      0.86 o 
  -3   1   4       74.95       85.08      2.13 o 
  -2   1   4        0.77        0.51      0.18 o 
  -1   1   4     1361.79     1327.10     16.50 o 
   0   1   4     1387.90     1343.19     16.64 o 
   1   1   4        3.73        1.47      0.28 o 
   2   1   4      129.58      124.74      2.29 o 
   3   1   4       33.24       24.61      0.81 o 
   4   1   4      922.17      887.50     11.21 o 
   5   1   4        5.72        7.24      0.43 o 
   6   1   4        1.20        2.20      0.50 o 
   7   1   4       42.08       42.42      2.19 o 
   8   1   4        9.07       10.62      1.34 o 
   9   1   4       19.23       17.37      1.76 o 
  -7   2   4        7.83        5.37      0.92 o 
  -6   2   4        2.79        3.63      0.70 o 
  -5   2   4       19.69       23.44      1.23 o 
  -4   2   4       26.03       25.58      1.21 o 
  -3   2   4      149.24      137.83      4.33 o 
  -2   2   4       22.66       27.48      0.69 o 
  -1   2   4      959.36      868.84     13.53 o 
   0   2   4       64.45       59.20      1.06 o 
   1   2   4       17.67       18.75      0.48 o 
   2   2   4        7.99        6.39      0.41 o 
   3   2   4      440.52      372.39      6.54 o 
   4   2   4        8.90       14.73      0.53 o 
   5   2   4        0.53        1.01      0.25 o 
   6   2   4       52.78       65.35      1.39 o 
   7   2   4      169.52      176.89      5.28 o 
   8   2   4       81.70       92.69      3.62 o 
   9   2   4        1.39        0.19      0.90 o 
  -7   3   4       69.48       74.49      3.49 o 
  -6   3   4        1.06       -0.62      0.41 o 
  -5   3   4        0.05       -0.71      0.80 o 
  -4   3   4       20.40       13.74      0.94 o 
  -3   3   4      386.30      397.05      6.94 o 
  -2   3   4      295.17      272.88      3.83 o 
  -1   3   4      298.32      293.32      4.04 o 
   0   3   4      149.68      152.84      2.76 o 
   1   3   4      619.43      569.98     23.72 o 
   2   3   4      152.70      116.13      1.74 o 
   3   3   4       23.84       23.80      1.04 o 
   4   3   4      336.52      346.36      4.68 o 
   5   3   4      278.39      275.92      4.48 o 
   6   3   4       16.63       13.23      1.02 o 
   7   3   4       85.83       78.63      2.05 o 
   8   3   4       80.95       84.85      3.41 o 
   9   3   4        0.54       -0.25      0.65 o 
  -7   4   4       16.48       17.31      2.33 o 
  -6   4   4       34.07       31.02      1.57 o 
  -5   4   4       53.72       51.87      1.87 o 
  -4   4   4        0.46       -0.53      0.47 o 
  -3   4   4       80.07       85.01      2.23 o 
  -2   4   4      154.03      148.85      2.39 o 
  -1   4   4      773.32      738.90      9.50 o 
   0   4   4      581.17      591.94      7.65 o 
   1   4   4     1515.11     1566.77     27.37 o 
   2   4   4      564.42      488.05      6.36 o 
   3   4   4        0.54        1.00      0.21 o 
   4   4   4        3.09        4.65      0.39 o 
   5   4   4        0.10       -0.04      0.36 o 
   6   4   4      149.19      145.54      3.05 o 
   7   4   4        6.23        5.75      0.70 o 
   8   4   4        6.30        6.02      1.07 o 
   9   4   4        3.00        3.33      0.99 o 
  -6   5   4       18.51       21.21      1.38 o 
  -5   5   4        4.51        4.22      0.76 o 
  -4   5   4       72.63       78.06      2.26 o 
  -3   5   4       57.47       45.49      1.56 o 
  -2   5   4        6.97        8.98      0.59 o 
  -1   5   4     1022.40      960.58     14.72 o 
   0   5   4     1409.04     1513.82     22.74 o 
   1   5   4       38.26       36.42      0.98 o 
   2   5   4      300.03      291.99      4.08 o 
   3   5   4       55.53       54.84      1.17 o 
   4   5   4      250.65      262.28      4.44 o 
   5   5   4       81.47       78.44      1.60 o 
   6   5   4       39.99       33.21      1.27 o 
   7   5   4        0.91        0.86      0.47 o 
   8   5   4        5.65        5.52      1.05 o 
   9   5   4        6.05        5.35      1.17 o 
  -6   6   4        0.56       -0.38      0.57 o 
  -5   6   4      111.36      117.08      3.24 o 
  -4   6   4       21.57       19.07      1.37 o 
  -3   6   4        8.91       10.49      0.84 o 
  -2   6   4       17.55       17.97      0.88 o 
  -1   6   4       74.83       69.11      1.73 o 
   0   6   4     1152.12     1161.38     17.71 o 
   1   6   4       39.80       40.36      1.02 o 
   2   6   4       30.43       33.94      1.68 o 
   3   6   4      164.44      158.47      2.57 o 
   4   6   4      208.29      189.09      3.01 o 
   5   6   4      196.27      198.03      3.87 o 
   6   6   4        1.03        1.15      0.46 o 
   7   6   4        0.37        0.20      0.48 o 
   8   6   4        9.29       12.77      1.42 o 
  -2   7   4       43.94       35.98      1.27 o 
  -1   7   4      142.81      137.63      2.86 o 
   0   7   4       85.50       74.06      2.03 o 
   1   7   4      139.03      140.59      2.66 o 
   2   7   4        5.92        5.23      0.47 o 
   3   7   4       24.89       25.27      1.21 o 
   4   7   4      466.83      465.73      6.49 o 
   5   7   4        0.16       -0.30      0.42 o 
   6   7   4       25.48       25.81      2.20 o 
   7   7   4        5.73        6.79      0.77 o 
   8   7   4       52.49       51.62      2.68 o 
  -2   8   4      105.74       98.47      3.54 o 
  -1   8   4        3.89        3.77      0.63 o 
   0   8   4       24.05       18.23      1.08 o 
   1   8   4        1.20        1.15      0.54 o 
   2   8   4        1.71        1.25      0.53 o 
   3   8   4        9.91       12.09      0.96 o 
   4   8   4       99.49      100.83      2.69 o 
   5   8   4        7.65        5.47      1.08 o 
   6   8   4       31.35       33.02      2.12 o 
   7   8   4        2.40        0.41      0.75 o 
  -2   9   4      116.50      123.89      3.22 o 
  -1   9   4       19.12       19.06      2.77 o 
   0   9   4        7.85        7.79      0.86 o 
   1   9   4       11.76       15.99      1.12 o 
   2   9   4      136.10      137.82      3.71 o 
   3   9   4        2.64        2.74      0.68 o 
   4   9   4        9.99       10.96      1.49 o 
   5   9   4        4.02        4.52      1.12 o 
   6   9   4       37.87       38.02      2.40 o 
  -2  10   4        3.23        2.50      0.70 o 
  -1  10   4        0.00        0.51      0.62 o 
   0  10   4        3.03        0.30      1.18 o 
   1  10   4        0.24       -0.43      0.55 o 
   2  10   4       27.15       29.40      1.76 o 
   3  10   4       36.59       35.05      1.94 o 
   4  10   4       33.19       35.95      2.45 o 
   5  10   4        3.60        2.62      1.09 o 
   1  11   4       21.87       23.47      1.56 o 
   2  11   4        0.17        0.10      0.67 o 
  -1  -7   5        0.54        0.77      0.59 o 
   0  -7   5        4.55        6.26      0.91 o 
   1  -7   5        2.48        2.30      0.70 o 
   2  -7   5        0.27        0.53      0.60 o 
   3  -7   5       16.75       17.74      1.31 o 
   4  -7   5       16.21       19.15      1.38 o 
  -3  -6   5        3.94        2.45      1.07 o 
  -2  -6   5       38.54       39.64      1.73 o 
  -1  -6   5        0.01       -0.62      0.48 o 
   0  -6   5       15.92       19.79      1.62 o 
   1  -6   5        7.91        8.47      0.92 o 
   2  -6   5       74.30       73.25      2.38 o 
   3  -6   5        2.88        2.75      0.68 o 
   4  -6   5       34.88       43.62      1.83 o 
   5  -6   5        4.06        4.83      0.82 o 
  -4  -5   5        1.49        2.52      1.09 o 
  -3  -5   5        3.18        3.96      1.19 o 
  -2  -5   5       86.68       90.75      2.59 o 
  -1  -5   5       16.36       17.50      1.09 o 
   0  -5   5       52.83       48.68      1.77 o 
   1  -5   5        0.68        1.93      0.63 o 
   2  -5   5       62.61       66.40      2.36 o 
   3  -5   5      137.55      138.21      3.35 o 
   4  -5   5       13.97       13.13      1.04 o 
   5  -5   5       38.36       38.34      1.63 o 
   6  -5   5       18.16       20.89      1.29 o 
  -5  -4   5        1.49        3.71      1.21 o 
  -4  -4   5       16.75       18.10      1.92 o 
  -3  -4   5       27.08       26.91      2.13 o 
  -2  -4   5       41.00       46.07      3.04 o 
  -1  -4   5       65.12       69.64      2.09 o 
   0  -4   5      411.35      415.58      7.49 o 
   1  -4   5      109.64      117.86      2.85 o 
   2  -4   5       29.49       30.85      1.32 o 
   3  -4   5       27.85       32.05      1.36 o 
   4  -4   5       13.23       14.09      0.97 o 
   5  -4   5        0.09        0.03      0.44 o 
   6  -4   5       42.00       41.40      1.65 o 
   7  -4   5       32.96       35.79      2.23 o 
  -5  -3   5        3.78        3.08      1.09 o 
  -4  -3   5       70.83       66.19      3.34 o 
  -3  -3   5        2.67        3.07      0.96 o 
  -2  -3   5       41.51       41.48      1.91 o 
  -1  -3   5        9.75        8.86      0.74 o 
   0  -3   5      138.21      149.81      3.23 o 
   1  -3   5      335.49      341.39      6.16 o 
   2  -3   5        0.17        0.16      0.35 o 
   3  -3   5      121.32      118.68      2.75 o 
   4  -3   5      222.23      218.10      4.33 o 
   5  -3   5        6.15        5.17      0.66 o 
   6  -3   5       31.00       29.69      2.18 o 
   7  -3   5        0.01       -0.88      0.63 o 
  -6  -2   5       10.61        9.84      1.05 o 
  -5  -2   5        0.00        0.49      0.53 o 
  -4  -2   5       25.28       28.09      1.70 o 
  -3  -2   5       90.14       86.45      2.34 o 
  -2  -2   5        0.25        0.75      0.30 o 
  -1  -2   5        1.38        2.24      0.34 o 
   0  -2   5       61.85       69.70      1.46 o 
   1  -2   5      175.17      166.56      2.60 o 
   2  -2   5        0.37        1.42      0.28 o 
   3  -2   5      194.54      193.86      2.96 o 
   4  -2   5        1.81        2.12      0.34 o 
   5  -2   5       91.06       85.97      1.72 o 
   6  -2   5        4.23        3.44      1.48 o 
   7  -2   5        0.21        0.51      0.67 o 
   8  -2   5        9.86       11.10      1.37 o 
  -6  -1   5       35.38       33.52      2.31 o 
  -5  -1   5       23.49       22.89      1.31 o 
  -4  -1   5       84.62       83.99      2.42 o 
  -3  -1   5        1.46        0.35      0.47 o 
  -2  -1   5      230.19      250.45      4.02 o 
  -1  -1   5        2.72        3.74      0.48 o 
   0  -1   5        5.55        2.69      0.31 o 
   1  -1   5       33.56       37.96      1.16 o 
   2  -1   5      781.27      801.06     10.23 o 
   3  -1   5      522.79      519.26      6.85 o 
   4  -1   5       46.75       56.67      1.22 o 
   5  -1   5       22.64       17.90      0.71 o 
   6  -1   5        1.50        1.85      0.60 o 
   7  -1   5      171.83      173.41      3.58 o 
   8  -1   5        1.35        2.32      0.86 o 
   9  -1   5        6.70        8.12      1.35 o 
  -6   0   5       52.31       48.65      2.75 o 
  -5   0   5        9.65        8.70      2.26 o 
  -4   0   5       41.06       40.69      3.00 o 
  -3   0   5        9.67        9.27      0.78 o 
  -2   0   5      109.80      109.28      1.90 o 
  -1   0   5      832.26      870.73     14.20 o 
   0   0   5       10.67        6.35      0.42 o 
   1   0   5      403.53      429.48      5.68 o 
   2   0   5      147.85      149.10      2.78 o 
   3   0   5     3476.76     3487.79     42.62 o 
   4   0   5        0.37        1.01      0.26 o 
   5   0   5      265.96      246.00      5.66 o 
   6   0   5       15.93       14.35      0.86 o 
   7   0   5       13.37       13.16      0.93 o 
   8   0   5       35.74       37.24      2.19 o 
   9   0   5        0.10       -0.55      0.78 o 
  -6   1   5        1.59       -0.09      0.54 o 
  -5   1   5       61.57       49.08      1.85 o 
  -4   1   5      111.97       99.15      2.61 o 
  -3   1   5       11.66       12.01      0.82 o 
  -2   1   5      352.35      344.95      7.63 o 
  -1   1   5       65.42       69.34      1.32 o 
   0   1   5       92.74       89.74      1.54 o 
   1   1   5        0.26        0.63      0.19 o 
   2   1   5      329.62      287.45      5.83 o 
   3   1   5      550.41      486.76      9.88 o 
   4   1   5      535.51      545.62     24.20 o 
   5   1   5      131.81      135.75      3.04 o 
   6   1   5       30.68       32.82      1.20 o 
   7   1   5       85.60       91.03      2.75 o 
   8   1   5        3.55        2.24      0.92 o 
   9   1   5        5.94        4.72      1.16 o 
  -6   2   5       13.36       16.00      1.24 o 
  -5   2   5       63.35       58.57      2.03 o 
  -4   2   5       86.38       82.84      2.33 o 
  -3   2   5      256.07      238.37      4.63 o 
  -2   2   5        2.46        4.09      0.51 o 
  -1   2   5      162.63      158.55      3.09 o 
   0   2   5      115.04       94.10      1.57 o 
   1   2   5      732.50      656.66      8.37 o 
   2   2   5       27.27       27.02      0.88 o 
   3   2   5       34.01       36.03      1.07 o 
   4   2   5      103.30      101.52      3.82 o 
   5   2   5      127.59      112.66      2.42 o 
   6   2   5       12.20       14.49      1.39 o 
   7   2   5        1.97       -0.13      0.45 o 
   8   2   5        7.91        6.92      1.16 o 
   9   2   5       21.13       24.99      1.99 o 
  -6   3   5        6.06        8.12      0.97 o 
  -5   3   5       21.15       28.55      1.41 o 
  -4   3   5       36.70       39.62      1.54 o 
  -3   3   5      449.79      390.73      6.96 o 
  -2   3   5       20.62       20.43      1.68 o 
  -1   3   5       64.12       65.93      1.29 o 
   0   3   5       40.66       34.25      0.83 o 
   1   3   5       36.16       24.65      0.64 o 
   2   3   5      693.05      659.98     10.26 o 
   3   3   5        0.52        0.00      0.37 o 
   4   3   5      144.36      127.83      2.58 o 
   5   3   5      281.61      270.41      7.34 o 
   6   3   5       24.80       24.21      1.05 o 
   7   3   5        0.83        0.43      0.42 o 
   8   3   5        0.47        0.85      0.73 o 
   9   3   5        0.39       -0.75      0.70 o 
  -6   4   5       12.64       13.33      1.99 o 
  -5   4   5       55.54       57.94      2.06 o 
  -4   4   5        0.01       -0.56      0.37 o 
  -3   4   5        3.11        3.39      0.88 o 
  -2   4   5       55.51       60.05      1.85 o 
  -1   4   5      286.99      259.94      3.76 o 
   0   4   5      220.53      208.78      4.28 o 
   1   4   5      148.18      117.81      2.37 o 
   2   4   5       54.27       50.42      1.00 o 
   3   4   5      485.94      450.42      7.30 o 
   4   4   5        5.53        8.83      0.62 o 
   5   4   5      177.28      173.93      3.41 o 
   6   4   5      164.04      143.86      3.04 o 
   7   4   5      238.16      232.96      4.51 o 
   8   4   5       12.59       12.27      1.38 o 
   9   4   5        3.34        4.61      1.13 o 
  -6   5   5        8.09       10.31      1.11 o 
  -5   5   5       84.63       87.91      4.81 o 
  -4   5   5      129.42      145.40      3.89 o 
  -3   5   5       23.41       14.32      0.96 o 
  -2   5   5      130.48      132.06      2.96 o 
  -1   5   5      709.84      717.87      9.39 o 
   0   5   5      243.38      249.27      4.40 o 
   1   5   5       58.03       65.33      1.64 o 
   2   5   5       55.90       58.75      1.21 o 
   3   5   5      194.90      161.14      9.37 o 
   4   5   5      437.48      475.94      8.75 o 
   5   5   5       30.64       27.06      1.10 o 
   6   5   5       41.30       36.22      1.33 o 
   7   5   5       31.83       22.17      1.11 o 
   8   5   5      105.12       99.48      3.82 o 
   9   5   5        3.74        3.19      1.03 o 
  -5   6   5       40.34       35.92      1.69 o 
  -4   6   5        9.95       14.80      1.11 o 
  -3   6   5       17.17       17.18      1.04 o 
  -2   6   5      115.99      112.67      2.71 o 
  -1   6   5       90.77       86.62      2.70 o 
   0   6   5      211.11      205.07      3.83 o 
   1   6   5       48.24       54.23      1.24 o 
   2   6   5       27.35       27.35      0.84 o 
   3   6   5      400.62      398.87      6.72 o 
   4   6   5       98.52       92.32      2.21 o 
   5   6   5        8.80        8.77      0.87 o 
   6   6   5        9.25        6.29      0.70 o 
   7   6   5      135.15      127.79      3.02 o 
   8   6   5        1.40        1.54      0.82 o 
  -5   7   5        0.08        0.37      0.57 o 
  -4   7   5        0.01       -0.80      0.54 o 
  -3   7   5       98.26       93.93      3.41 o 
  -2   7   5       84.17       84.89      3.01 o 
  -1   7   5       13.81       13.70      1.01 o 
   0   7   5        1.12        0.11      0.31 o 
   1   7   5      101.59       97.03      3.18 o 
   2   7   5      337.50      332.42      4.80 o 
   3   7   5       15.87       14.84      1.77 o 
   4   7   5       12.01       10.66      0.79 o 
   5   7   5        0.04        0.01      0.40 o 
   6   7   5       14.30       14.80      0.98 o 
   7   7   5        0.21       -0.87      0.90 o 
   8   7   5       22.73       19.71      1.67 o 
  -1   8   5        7.65        5.27      0.92 o 
   0   8   5        4.91        3.64      1.36 o 
   1   8   5        6.99        6.22      0.73 o 
   2   8   5      119.65      133.57      3.16 o 
   3   8   5       32.24       28.35      1.88 o 
   4   8   5        4.41        2.01      0.89 o 
   5   8   5        0.85        0.39      0.77 o 
   6   8   5       14.82       17.79      1.65 o 
   7   8   5        4.47        5.61      1.17 o 
  -2   9   5        0.34        0.86      0.90 o 
  -1   9   5        6.43        5.17      0.78 o 
   0   9   5       18.19       18.77      1.18 o 
   1   9   5        4.22        5.19      0.75 o 
   2   9   5       15.72       14.67      1.09 o 
   3   9   5       48.92       49.65      2.69 o 
   4   9   5       51.06       57.34      2.89 o 
   5   9   5       35.58       33.39      2.23 o 
   6   9   5        3.85        1.41      1.00 o 
  -2  10   5        0.19       -0.69      0.86 o 
  -1  10   5       21.05       18.76      1.33 o 
   0  10   5      110.19      115.49      8.15 o 
   1  10   5        5.83        4.67      0.86 o 
   2  10   5        1.38        0.17      0.82 o 
   3  10   5        2.63        3.45      1.12 o 
   4  10   5       45.87       44.45      2.75 o 
   5  10   5       54.69       52.30      2.96 o 
   1  11   5       29.64       33.93      2.50 o 
   2  11   5        9.34       10.44      1.63 o 
  -1  -6   6        0.69        2.17      0.66 o 
   0  -6   6        0.01        0.46      0.55 o 
   1  -6   6       43.68       46.95      2.93 o 
   2  -6   6       21.05       21.94      1.36 o 
   3  -6   6        1.88        0.95      0.76 o 
   4  -6   6        1.44        1.20      0.74 o 
  -3  -5   6        3.17        2.56      1.04 o 
  -2  -5   6        5.90        6.87      1.40 o 
  -1  -5   6       10.95        8.62      1.32 o 
   0  -5   6        0.76        0.34      0.50 o 
   1  -5   6        1.99        2.38      0.67 o 
   2  -5   6       50.63       54.10      2.66 o 
   3  -5   6        4.05        4.66      0.76 o 
   4  -5   6       36.18       29.65      2.23 o 
   5  -5   6        0.79        1.58      0.99 o 
   6  -5   6        0.02        0.51      0.86 o 
  -4  -4   6       10.98        9.69      1.60 o 
  -3  -4   6       16.73       15.25      1.78 o 
  -2  -4   6       14.70       16.75      1.75 o 
  -1  -4   6        4.18        3.80      0.68 o 
   0  -4   6       98.99       97.85      2.65 o 
   1  -4   6        1.67        2.33      0.58 o 
   2  -4   6      163.48      163.90      3.71 o 
   3  -4   6       67.65       61.33      2.06 o 
   4  -4   6        0.12        0.49      0.49 o 
   5  -4   6       27.91       25.80      1.30 o 
   6  -4   6        3.91        6.59      1.19 o 
   7  -4   6        2.65        4.60      1.11 o 
  -4  -3   6        2.53        6.11      1.31 o 
  -3  -3   6        3.03        2.66      1.04 o 
  -2  -3   6      125.86      127.01      4.75 o 
  -1  -3   6       34.59       36.26      1.43 o 
   0  -3   6        0.13        0.31      0.43 o 
   1  -3   6       23.74       22.25      1.13 o 
   2  -3   6        1.53        1.08      0.46 o 
   3  -3   6       14.02       10.32      0.83 o 
   4  -3   6      169.84      163.61      3.57 o 
   5  -3   6       13.82        9.85      0.85 o 
   6  -3   6        0.77        0.94      0.79 o 
   7  -3   6        0.08       -0.55      0.69 o 
  -5  -2   6        0.48        0.63      0.60 o 
  -4  -2   6        0.09       -0.51      0.48 o 
  -3  -2   6       14.64       15.42      1.17 o 
  -2  -2   6      125.05      129.17      3.86 o 
  -1  -2   6      204.24      202.00      3.90 o 
   0  -2   6      219.90      210.83      3.27 o 
   1  -2   6       13.65       11.68      0.62 o 
   2  -2   6       35.59       33.54      0.95 o 
   3  -2   6       29.90       27.31      0.88 o 
   4  -2   6       41.87       38.06      1.06 o 
   5  -2   6       37.79       41.56      1.42 o 
   6  -2   6       30.51       30.69      1.28 o 
   7  -2   6       27.20       26.01      1.24 o 
  -5  -1   6       22.94       27.30      1.51 o 
  -4  -1   6       33.85       33.90      1.55 o 
  -3  -1   6       96.46      103.17      3.24 o 
  -2  -1   6       51.92       50.69      1.66 o 
  -1  -1   6       26.02       21.23      0.79 o 
   0  -1   6       32.00       33.45      0.94 o 
   1  -1   6        2.18        2.55      0.34 o 
   2  -1   6      376.79      388.33      5.34 o 
   3  -1   6       25.08       28.29      0.93 o 
   4  -1   6       27.25       32.86      0.93 o 
   5  -1   6       16.14       15.99      0.89 o 
   6  -1   6       43.20       48.49      2.20 o 
   7  -1   6       33.85       32.89      1.36 o 
   8  -1   6        0.92        0.15      0.74 o 
   9  -1   6        0.01        0.76      0.89 o 
  -5   0   6        0.06        0.35      0.54 o 
  -4   0   6        0.03       -0.13      0.42 o 
  -3   0   6       22.24       20.75      1.20 o 
  -2   0   6      128.45      135.27      3.03 o 
  -1   0   6       10.44        9.69      0.53 o 
   0   0   6      150.33      143.76      3.77 o 
   1   0   6        6.11        2.95      0.33 o 
   2   0   6      512.20      481.48      6.40 o 
   3   0   6      295.36      268.62      5.32 o 
   4   0   6        0.63        1.22      0.78 o 
   5   0   6      106.54      101.32      2.33 o 
   6   0   6      287.65      305.64      5.51 o 
   7   0   6       30.75       40.17      1.47 o 
   8   0   6        4.21        3.91      1.02 o 
   9   0   6        0.05        0.12      0.76 o 
  -6   1   6        3.23        1.72      0.71 o 
  -5   1   6        0.27       -0.45      0.62 o 
  -4   1   6       59.69       57.11      2.06 o 
  -3   1   6       21.24       21.36      1.17 o 
  -2   1   6       24.88       24.64      1.11 o 
  -1   1   6        3.57        3.37      0.35 o 
   0   1   6       96.47      101.68      1.76 o 
   1   1   6      864.76      820.02     10.46 o 
   2   1   6      339.84      351.96      6.05 o 
   3   1   6       53.74       53.33      1.44 o 
   4   1   6        0.02        0.23      0.32 o 
   5   1   6        2.26        2.29      0.68 o 
   6   1   6      278.64      269.99      4.97 o 
   7   1   6      180.39      169.67      7.79 o 
   8   1   6       22.34       25.00      1.86 o 
   9   1   6       12.76       15.61      1.66 o 
  -6   2   6       11.58        9.73      1.49 o 
  -5   2   6        3.16        3.22      0.73 o 
  -4   2   6       92.53       86.20      3.19 o 
  -3   2   6        0.51        1.95      0.56 o 
  -2   2   6        6.38        5.04      0.60 o 
  -1   2   6        0.15        0.59      0.23 o 
   0   2   6      103.53       90.45      1.60 o 
   1   2   6       93.62       69.60      1.30 o 
   2   2   6      235.03      228.61      4.04 o 
   3   2   6       28.20       27.49      0.97 o 
   4   2   6      119.27      120.34      2.75 o 
   5   2   6       49.10       54.94      1.58 o 
   6   2   6        1.09        0.31      0.41 o 
   7   2   6       80.68       77.70      2.10 o 
   8   2   6       49.70       53.54      1.76 o 
   9   2   6       17.86       16.48      1.76 o 
  -6   3   6       22.45       24.29      3.53 o 
  -5   3   6       13.79       11.05      1.05 o 
  -4   3   6        1.34        0.40      0.44 o 
  -3   3   6      143.06      131.40      3.09 o 
  -2   3   6      268.18      259.14      6.19 o 
  -1   3   6      275.40      270.21      3.90 o 
   0   3   6       55.55       52.66      1.14 o 
   1   3   6      184.41      185.78      2.75 o 
   2   3   6      212.40      195.23      3.57 o 
   3   3   6      175.40      180.21      3.37 o 
   4   3   6       97.19      103.87      2.29 o 
   5   3   6      247.33      237.90      4.37 o 
   6   3   6        9.93        8.57      0.71 o 
   7   3   6       25.07       23.05      1.38 o 
   8   3   6        0.01       -0.39      0.45 o 
  -5   4   6       46.71       49.42      3.82 o 
  -4   4   6        0.08        0.31      0.46 o 
  -3   4   6       10.78       11.33      0.90 o 
  -2   4   6       21.72       17.14      0.98 o 
  -1   4   6      261.26      278.03      4.05 o 
   0   4   6      574.63      577.62      7.62 o 
   1   4   6       12.85       11.95      0.97 o 
   2   4   6      257.38      238.22      4.28 o 
   3   4   6      131.45      140.95      2.83 o 
   4   4   6      256.31      228.09      4.19 o 
   5   4   6       18.90       17.97      0.92 o 
   6   4   6        0.25        0.66      0.43 o 
   7   4   6       33.18       37.08      1.41 o 
   8   4   6        7.57        6.09      0.76 o 
   9   4   6        0.53        0.68      0.79 o 
  -5   5   6       29.32       37.19      1.74 o 
  -4   5   6        0.13        1.22      1.12 o 
  -3   5   6        5.11        3.23      1.34 o 
  -2   5   6      101.46       91.30      2.38 o 
  -1   5   6      149.76      144.67      2.46 o 
   0   5   6       59.81       66.18      1.42 o 
   1   5   6        3.97        4.51      0.51 o 
   2   5   6      188.17      173.93      3.36 o 
   3   5   6      631.22      655.27     10.46 o 
   4   5   6        2.41        1.26      0.41 o 
   5   5   6        0.76        0.53      0.37 o 
   6   5   6        0.11       -0.10      0.39 o 
   7   5   6       46.28       47.71      1.65 o 
   8   5   6       25.31       26.52      1.32 o 
   9   5   6        5.67        5.78      1.19 o 
  -5   6   6        0.53       -0.63      0.53 o 
  -4   6   6        4.74        4.60      0.81 o 
  -3   6   6       52.24       61.09      2.03 o 
  -2   6   6        8.30        5.75      0.69 o 
  -1   6   6      280.22      249.68      4.97 o 
   0   6   6      156.03      155.44      3.15 o 
   1   6   6      156.01      136.90      2.87 o 
   2   6   6       17.58       18.39      2.10 o 
   3   6   6        4.31        3.68      0.51 o 
   4   6   6       58.05       57.98      1.69 o 
   5   6   6      137.48      137.47      3.03 o 
   6   6   6       46.04       45.99      1.61 o 
   7   6   6        8.61        9.10      1.09 o 
   8   6   6        1.90        1.32      0.57 o 
  -4   7   6       22.90       19.34      1.47 o 
  -3   7   6       28.09       31.68      1.51 o 
  -2   7   6        8.58        9.13      1.12 o 
  -1   7   6       73.33       72.42      1.95 o 
   0   7   6      199.70      207.26      4.01 o 
   1   7   6      734.44      775.15     10.22 o 
   2   7   6      186.78      183.89      3.68 o 
   3   7   6       25.10       23.14      2.36 o 
   4   7   6       60.67       64.45      1.86 o 
   5   7   6       26.01       24.77      1.18 o 
   6   7   6       81.85       83.41      2.31 o 
   7   7   6       10.43        9.11      0.88 o 
   8   7   6        1.99        3.20      0.71 o 
  -1   8   6      145.32      148.66      4.67 o 
   0   8   6       48.89       52.50      1.79 o 
   1   8   6        1.27       -0.01      0.38 o 
   2   8   6       57.89       53.27      1.67 o 
   3   8   6       10.56        7.67      0.83 o 
   4   8   6        9.24       12.80      2.08 o 
   5   8   6       88.38       89.70      2.41 o 
   6   8   6       25.44       25.03      3.17 o 
   7   8   6        3.71        3.69      0.72 o 
  -1   9   6       20.53       30.01      1.49 o 
   0   9   6      204.92      232.04      4.91 o 
   1   9   6        8.47        8.50      1.26 o 
   2   9   6        4.12        5.67      1.12 o 
   3   9   6       76.62       87.96      3.70 o 
   4   9   6        4.73        6.61      1.16 o 
   5   9   6       26.99       29.28      2.10 o 
   6   9   6        8.18        8.68      1.44 o 
  -1  10   6       33.29       34.33      2.38 o 
   0  10   6       21.47       25.36      1.90 o 
   1  10   6        6.57        8.39      1.38 o 
   2  10   6        3.58        4.23      1.12 o 
   3  10   6       61.39       63.21      3.25 o 
   4  10   6       74.32       78.81      3.68 o 
   5  10   6        0.04        1.31      0.96 o 
   1  11   6       12.85       14.67      1.88 o 
   2  11   6        3.79        3.56      1.26 o 
  -1  -5   7       22.88       23.74      3.00 o 
   0  -5   7        4.74        4.85      0.82 o 
   1  -5   7        1.82        1.13      0.63 o 
   2  -5   7        0.98        0.91      0.64 o 
   3  -5   7        6.08        6.23      1.34 o 
   4  -5   7       34.14       34.37      1.65 o 
   5  -5   7       13.20       12.20      1.57 o 
  -2  -4   7        1.25        0.78      0.89 o 
  -1  -4   7       18.94       25.48      1.37 o 
   0  -4   7       21.12       27.58      1.40 o 
   1  -4   7       25.29       22.22      1.27 o 
   2  -4   7        1.46        1.11      0.55 o 
   3  -4   7       30.46       36.09      1.58 o 
   4  -4   7       19.01       18.35      1.64 o 
   5  -4   7        2.89        3.51      0.99 o 
   6  -4   7        1.60        0.27      0.83 o 
  -3  -3   7       36.77       31.83      2.41 o 
  -2  -3   7       33.92       31.47      2.29 o 
  -1  -3   7        8.05        8.17      0.81 o 
   0  -3   7      100.16      108.71      2.81 o 
   1  -3   7       36.24       35.50      2.00 o 
   2  -3   7      107.76       99.55      2.62 o 
   3  -3   7        0.11       -0.04      0.61 o 
   4  -3   7        3.14        6.78      1.13 o 
   5  -3   7       21.33       22.11      1.75 o 
   6  -3   7        9.01        6.76      1.22 o 
   7  -3   7        1.14       -0.46      0.69 o 
  -4  -2   7        0.14        0.19      0.82 o 
  -3  -2   7       16.52       16.36      1.78 o 
  -2  -2   7      134.77      141.80      5.10 o 
  -1  -2   7        4.31        3.71      0.60 o 
   0  -2   7      113.33      110.10      2.69 o 
   1  -2   7        6.51        4.28      0.61 o 
   2  -2   7       77.31       84.48      2.25 o 
   3  -2   7       26.19       30.20      1.28 o 
   4  -2   7       17.73       17.26      1.47 o 
   5  -2   7       25.12       23.87      1.72 o 
   6  -2   7       37.06       40.59      2.28 o 
   7  -2   7        5.36        6.74      1.11 o 
   8  -2   7        0.01       -0.98      0.69 o 
  -4  -1   7       13.34       13.86      1.14 o 
  -3  -1   7        6.57        7.32      0.84 o 
  -2  -1   7       36.07       39.56      1.54 o 
  -1  -1   7       16.29       18.99      0.83 o 
   0  -1   7      123.83      117.57      2.16 o 
   1  -1   7      114.54      109.29      3.41 o 
   2  -1   7       12.68       11.04      0.61 o 
   3  -1   7       80.45       77.00      2.05 o 
   4  -1   7        9.94       10.89      0.77 o 
   5  -1   7       16.81       14.13      1.15 o 
   6  -1   7       19.67       23.73      1.62 o 
   7  -1   7       30.51       33.17      1.41 o 
   8  -1   7       18.86       16.84      1.38 o 
  -5   0   7        5.06        4.26      0.86 o 
  -4   0   7       42.20       46.17      2.12 o 
  -3   0   7        1.33        0.29      0.66 o 
  -2   0   7       15.53       11.57      1.57 o 
  -1   0   7       30.42       28.77      0.92 o 
   0   0   7      290.31      288.04      4.22 o 
   1   0   7       40.65       41.83      1.74 o 
   2   0   7       18.03       17.02      0.68 o 
   3   0   7       41.82       48.62      1.45 o 
   4   0   7      728.28      699.07     15.57 o 
   5   0   7       93.87       93.15      4.27 o 
   6   0   7        4.04        5.56      0.68 o 
   7   0   7        0.08        0.62      0.82 o 
   8   0   7        0.03        0.76      0.52 o 
   9   0   7       15.98       16.73      1.76 o 
  -5   1   7        0.77        1.43      0.64 o 
  -4   1   7        1.69        1.66      0.63 o 
  -3   1   7        3.25        3.07      0.64 o 
  -2   1   7        0.24        0.27      0.38 o 
  -1   1   7        0.68        0.42      0.40 o 
   0   1   7      389.52      367.22      5.89 o 
   1   1   7       55.55       53.01      1.19 o 
   2   1   7        7.54        7.75      0.98 o 
   3   1   7       81.00       78.02      1.91 o 
   4   1   7       13.89       17.31      0.90 o 
   5   1   7      228.79      229.76      4.35 o 
   6   1   7        6.37        5.04      0.64 o 
   7   1   7       33.09       35.50      2.11 o 
   8   1   7        6.28        5.26      0.74 o 
   9   1   7        5.58        4.38      1.16 o 
  -5   2   7       15.35       12.97      1.17 o 
  -4   2   7       29.39       31.88      1.52 o 
  -3   2   7       36.52       37.47      1.55 o 
  -2   2   7      206.81      200.37      4.12 o 
  -1   2   7        1.42        1.31      0.43 o 
   0   2   7       69.36       57.68      1.34 o 
   1   2   7      148.76      157.42      2.65 o 
   2   2   7      277.89      242.95      4.37 o 
   3   2   7        0.08       -0.55      0.54 o 
   4   2   7       43.21       45.04      2.38 o 
   5   2   7      217.57      203.26      4.23 o 
   6   2   7        9.40       10.02      0.81 o 
   7   2   7       35.19       31.38      1.31 o 
   8   2   7       21.85       28.82      2.62 o 
   9   2   7       12.90       12.74      1.61 o 
  -5   3   7        0.20        0.50      1.11 o 
  -4   3   7        8.13        6.39      1.09 o 
  -3   3   7        0.76        0.00      0.52 o 
  -2   3   7       92.89       86.80      2.34 o 
  -1   3   7      316.16      299.85      5.49 o 
   0   3   7       19.91       19.37      0.71 o 
   1   3   7        1.27        2.13      0.35 o 
   2   3   7       22.82       27.78      1.04 o 
   3   3   7      326.97      295.58      5.18 o 
   4   3   7       51.33       50.65      1.50 o 
   5   3   7      112.72      104.43      3.72 o 
   6   3   7       26.78       22.92      1.10 o 
   7   3   7        6.35        5.06      0.71 o 
   8   3   7        5.91        5.04      0.72 o 
   9   3   7        5.48        8.89      1.41 o 
  -5   4   7       32.71       34.09      1.72 o 
  -4   4   7       39.84       38.30      2.17 o 
  -3   4   7       19.61       23.59      1.85 o 
  -2   4   7       33.73       37.65      1.45 o 
  -1   4   7        9.50        9.64      0.83 o 
   0   4   7        4.17        4.20      0.43 o 
   1   4   7        3.90        6.83      0.60 o 
   2   4   7       31.78       31.53      1.83 o 
   3   4   7       86.01       69.61      1.81 o 
   4   4   7       10.97       10.17      0.71 o 
   5   4   7      107.81      103.44      2.44 o 
   6   4   7       10.91       10.71      0.80 o 
   7   4   7      121.37      124.20      2.96 o 
   8   4   7        1.25        0.38      0.55 o 
   9   4   7       10.95       10.81      1.51 o 
  -5   5   7        7.76        7.76      1.01 o 
  -4   5   7       36.41       33.07      1.60 o 
  -3   5   7       55.06       60.43      2.03 o 
  -2   5   7       22.93       23.18      1.17 o 
  -1   5   7        0.40        0.83      0.52 o 
   0   5   7      143.20      149.21      3.25 o 
   1   5   7      215.69      223.62      4.19 o 
   2   5   7       11.43       14.83      0.86 o 
   3   5   7       20.57       18.72      0.94 o 
   4   5   7       32.19       33.88      1.26 o 
   5   5   7      123.92      111.39      2.60 o 
   6   5   7       27.49       27.60      1.21 o 
   7   5   7        0.93        1.01      1.05 o 
   8   5   7       11.64       11.24      0.96 o 
   9   5   7       16.89       18.71      1.85 o 
  -4   6   7       15.11       17.52      1.28 o 
  -3   6   7       85.29       90.11      2.65 o 
  -2   6   7        2.87        5.12      0.72 o 
  -1   6   7        0.68        1.30      0.49 o 
   0   6   7      197.99      191.91      3.79 o 
   1   6   7       75.84       74.55      1.99 o 
   2   6   7       50.85       50.08      1.58 o 
   3   6   7        1.29        0.45      0.66 o 
   4   6   7       19.94       17.65      0.96 o 
   5   6   7      189.94      184.37      3.79 o 
   6   6   7        1.56        0.52      0.44 o 
   7   6   7       51.55       52.12      1.82 o 
   8   6   7        2.85        3.13      0.68 o 
  -4   7   7        2.65        3.22      0.77 o 
  -3   7   7        4.61        1.73      0.70 o 
  -2   7   7       15.33       16.57      1.15 o 
  -1   7   7       56.82       61.08      2.62 o 
   0   7   7        1.13        0.95      0.44 o 
   1   7   7      142.66      142.89      3.11 o 
   2   7   7       11.95       10.11      0.79 o 
   3   7   7       65.86       66.90      1.93 o 
   4   7   7        0.19        0.00      0.39 o 
   5   7   7       94.52       94.21      2.47 o 
   6   7   7      120.38      117.10      2.93 o 
   7   7   7       47.15       48.18      1.80 o 
   8   7   7       13.12       12.52      1.43 o 
  -3   8   7        0.27        0.38      0.69 o 
  -2   8   7        4.96        7.44      1.14 o 
  -1   8   7      183.70      189.59      5.55 o 
   0   8   7       11.54       13.13      0.90 o 
   1   8   7        5.30        7.01      0.71 o 
   2   8   7        0.64        1.11      0.47 o 
   3   8   7        0.94        0.40      0.51 o 
   4   8   7       21.59       24.99      1.21 o 
   5   8   7        8.12       10.19      0.89 o 
   6   8   7        5.13        6.36      0.81 o 
   7   8   7       12.94        9.01      0.94 o 
   0   9   7       24.34       32.78      2.20 o 
   1   9   7        6.27        6.84      1.15 o 
   2   9   7        2.38        1.86      0.86 o 
   3   9   7       26.27       24.91      1.95 o 
   4   9   7        5.97        5.20      1.12 o 
   5   9   7       10.62       15.13      1.73 o 
   6   9   7        2.54        1.94      1.05 o 
   0  10   7        0.76        0.56      0.92 o 
   1  10   7       30.53       32.35      2.29 o 
   2  10   7       20.11       22.09      1.95 o 
   3  10   7        8.00        7.05      1.41 o 
   4  10   7        5.51        5.72      1.40 o 
   5  10   7       14.12       18.03      1.99 o 
  -1  -4   8       14.67       13.45      1.75 o 
   0  -4   8        3.60        4.33      1.73 o 
   1  -4   8        4.48        2.59      1.19 o 
   2  -4   8       16.35       16.19      1.53 o 
   3  -4   8       10.71        9.17      1.34 o 
   4  -4   8       15.62       17.25      1.73 o 
   5  -4   8        0.05        1.05      0.93 o 
  -2  -3   8        0.87        1.69      0.97 o 
  -1  -3   8       13.01       11.34      1.54 o 
   0  -3   8       21.47       21.82      2.41 o 
   1  -3   8       45.17       44.55      1.73 o 
   2  -3   8       22.37       21.93      1.57 o 
   3  -3   8        1.85        0.58      0.70 o 
   4  -3   8        0.17       -0.36      0.61 o 
   5  -3   8        2.65        3.34      1.07 o 
   6  -3   8       13.80       17.70      1.73 o 
  -3  -2   8        2.63        2.34      1.08 o 
  -2  -2   8        7.85        8.10      1.37 o 
  -1  -2   8       25.40       24.59      2.01 o 
   0  -2   8        2.18        3.74      0.62 o 
   1  -2   8        1.11        1.72      0.68 o 
   2  -2   8        0.40        1.08      0.73 o 
   3  -2   8       40.51       40.99      2.24 o 
   4  -2   8       49.74       47.50      2.48 o 
   5  -2   8       33.21       37.76      2.23 o 
   6  -2   8        0.25       -0.04      0.70 o 
   7  -2   8        3.90        6.13      1.17 o 
  -3  -1   8        5.11        3.98      0.76 o 
  -2  -1   8        0.90        0.19      0.78 o 
  -1  -1   8        0.40       -0.04      0.45 o 
   0  -1   8      116.60      112.17      2.18 o 
   1  -1   8        0.21        0.22      0.33 o 
   2  -1   8       28.25       30.63      3.52 o 
   3  -1   8      175.61      160.17      3.36 o 
   4  -1   8        5.43        7.00      0.71 o 
   5  -1   8       27.13       25.93      2.17 o 
   6  -1   8        6.74        8.88      0.86 o 
   7  -1   8        7.60        9.99      0.95 o 
   8  -1   8        2.78        1.83      0.87 o 
  -4   0   8       22.20       20.09      1.56 o 
  -3   0   8        0.11        0.51      0.86 o 
  -2   0   8       12.15       11.04      1.05 o 
  -1   0   8      157.73      152.83      3.40 o 
   0   0   8        0.07        0.98      0.36 o 
   1   0   8       21.14       18.02      0.78 o 
   2   0   8        0.14        0.09      0.57 o 
   3   0   8       77.32       85.89      2.15 o 
   4   0   8      427.79      441.14     11.95 o 
   5   0   8        1.00        1.56      0.55 o 
   6   0   8        1.59        1.03      0.49 o 
   7   0   8       11.29       12.53      0.97 o 
   8   0   8       39.06       47.71      1.79 o 
  -4   1   8        0.11       -0.68      0.86 o 
  -3   1   8        0.80        1.08      0.73 o 
  -2   1   8       41.99       37.64      1.53 o 
  -1   1   8        1.10        1.32      0.50 o 
   0   1   8      150.84      163.25      2.75 o 
   1   1   8        2.43        1.06      0.42 o 
   2   1   8       16.09       16.90      0.89 o 
   3   1   8       52.47       51.15      1.56 o 
   4   1   8      261.99      271.50      5.02 o 
   5   1   8       89.85       86.86      2.25 o 
   6   1   8        0.05        0.40      0.45 o 
   7   1   8       14.22       12.27      0.96 o 
   8   1   8        0.79        1.05      0.55 o 
   9   1   8        5.41        4.69      1.18 o 
  -4   2   8       14.20       14.07      1.66 o 
  -3   2   8       74.10       72.45      2.64 o 
  -2   2   8       55.45       49.64      1.73 o 
  -1   2   8        0.10       -0.17      0.45 o 
   0   2   8        0.22       -0.17      0.28 o 
   1   2   8        4.05        2.18      0.42 o 
   2   2   8       93.78       93.02      3.98 o 
   3   2   8       21.30       18.94      0.94 o 
   4   2   8        3.28        3.31      0.54 o 
   5   2   8       80.02       84.13      2.20 o 
   6   2   8        0.06        0.91      0.47 o 
   7   2   8       13.53       11.05      0.90 o 
   8   2   8        0.46        0.55      0.53 o 
   9   2   8        1.87        0.95      0.88 o 
  -4   3   8        4.41        3.10      0.75 o 
  -3   3   8        0.05       -0.58      0.68 o 
  -2   3   8       84.97       76.19      3.12 o 
  -1   3   8       19.96       19.40      1.07 o 
   0   3   8      139.01      135.29      5.71 o 
   1   3   8        6.21        6.32      0.60 o 
   2   3   8        5.19        3.49      0.52 o 
   3   3   8      107.34      110.10      2.50 o 
   4   3   8       11.30        8.80      0.72 o 
   5   3   8       32.22       29.88      1.24 o 
   6   3   8      380.35      393.49      6.96 o 
   7   3   8        3.31        3.05      0.68 o 
   8   3   8        3.73        4.08      1.03 o 
   9   3   8        1.24        0.47      0.85 o 
  -4   4   8       33.70       40.60      1.81 o 
  -3   4   8       38.28       38.52      1.65 o 
  -2   4   8        7.61        5.78      0.80 o 
  -1   4   8        6.76        7.05      0.73 o 
   0   4   8       99.74      101.14      2.39 o 
   1   4   8      372.93      367.96     12.58 o 
   2   4   8       11.95       12.18      0.80 o 
   3   4   8       42.45       39.90      1.36 o 
   4   4   8       69.44       60.30      1.75 o 
   5   4   8       32.09       34.70      1.44 o 
   6   4   8       16.69       13.22      1.19 o 
   7   4   8       92.95       87.61      2.40 o 
   8   4   8        6.69        7.35      2.04 o 
   9   4   8       21.53       23.02      1.98 o 
  -4   5   8       48.51       56.16      2.16 o 
  -3   5   8        5.48        6.29      0.86 o 
  -2   5   8       25.61       24.32      1.25 o 
  -1   5   8       63.71       59.99      1.88 o 
   0   5   8      118.75      116.06      2.68 o 
   1   5   8       87.29       89.83      2.25 o 
   2   5   8       82.20       86.59      2.19 o 
   3   5   8       20.17       23.95      1.10 o 
   4   5   8      190.17      180.72      3.69 o 
   5   5   8       79.69       84.17      2.23 o 
   6   5   8        1.76        1.06      0.86 o 
   7   5   8        2.45        1.89      0.65 o 
   8   5   8       21.05       23.54      1.29 o 
  -4   6   8        1.27        0.74      0.67 o 
  -3   6   8       31.27       35.36      2.04 o 
  -2   6   8       40.24       51.74      1.89 o 
  -1   6   8        2.59        1.65      0.76 o 
   0   6   8      129.85      127.01      2.90 o 
   1   6   8       57.36       57.46      3.23 o 
   2   6   8       18.83       20.08      1.05 o 
   3   6   8      122.58      125.32      2.88 o 
   4   6   8       74.32       73.56      2.06 o 
   5   6   8       53.78       51.51      1.72 o 
   6   6   8        7.97        7.06      0.78 o 
   7   6   8       13.34       12.38      1.43 o 
   8   6   8        1.06        1.45      0.63 o 
  -3   7   8        3.53        2.89      0.78 o 
  -2   7   8       15.15       19.42      1.22 o 
  -1   7   8       60.21       61.28      2.80 o 
   0   7   8        5.18        6.15      1.37 o 
   1   7   8        5.38        5.68      1.03 o 
   2   7   8       49.08       46.56      1.61 o 
   3   7   8      113.96      122.75      2.91 o 
   4   7   8       65.82       63.61      1.98 o 
   5   7   8        0.10        0.06      0.44 o 
   6   7   8        4.21        6.96      0.82 o 
   7   7   8       11.58       12.24      1.31 o 
   8   7   8        1.09        0.85      0.62 o 
  -2   8   8       32.87       29.80      2.02 o 
  -1   8   8        3.72        7.62      1.15 o 
   0   8   8       21.89       19.24      1.13 o 
   1   8   8        5.87        5.97      0.72 o 
   2   8   8        2.04        2.33      0.56 o 
   3   8   8      127.56      138.60      3.23 o 
   4   8   8        0.66        0.66      0.51 o 
   5   8   8        2.56        1.25      0.49 o 
   6   8   8        7.19       10.75      0.95 o 
   7   8   8        6.21        7.93      0.95 o 
   0   9   8       87.87      104.38      4.04 o 
   1   9   8        6.68       11.80      1.49 o 
   2   9   8        7.26        8.42      1.32 o 
   3   9   8        0.02       -0.95      0.64 o 
   4   9   8        0.00       -1.16      0.77 o 
   5   9   8       50.79       51.62      2.86 o 
   6   9   8        2.89        1.66      1.11 o 
   1  10   8      113.69      127.19      4.78 o 
   2  10   8       20.29       20.18      1.99 o 
   3  10   8        1.89        0.93      0.97 o 
   4  10   8       34.97       36.93      2.56 o 
   5  10   8       19.09       23.66      2.18 o 
   0  -3   9       10.77       14.85      1.75 o 
   1  -3   9       12.35       14.38      1.55 o 
   2  -3   9        4.71        8.69      1.30 o 
   3  -3   9       19.35       20.52      1.79 o 
   4  -3   9        1.14        0.65      0.84 o 
   5  -3   9        3.67        3.83      1.21 o 
  -1  -2   9       42.76       40.48      2.60 o 
   0  -2   9       18.62       19.26      1.23 o 
   1  -2   9        5.57        4.90      1.05 o 
   2  -2   9        1.53        1.25      0.79 o 
   3  -2   9        1.58        0.97      0.74 o 
   4  -2   9        6.81        9.11      1.32 o 
   5  -2   9        0.69       -0.68      0.69 o 
   6  -2   9        1.16        0.58      0.84 o 
  -2  -1   9        0.23       -0.33      0.68 o 
  -1  -1   9       39.15       38.23      2.37 o 
   0  -1   9        3.28        4.22      0.89 o 
   1  -1   9        0.57        1.27      0.69 o 
   2  -1   9        2.12        1.02      0.68 o 
   3  -1   9       44.75       51.27      2.52 o 
   4  -1   9        1.54        3.70      0.89 o 
   5  -1   9       20.87       19.12      1.65 o 
   6  -1   9        3.95        3.23      1.05 o 
   7  -1   9       20.54       25.76      2.02 o 
  -3   0   9        8.94       10.77      1.56 o 
  -2   0   9        0.87        0.75      0.54 o 
  -1   0   9        2.94        2.41      0.70 o 
   0   0   9       72.48       72.18      2.89 o 
   1   0   9       76.86       66.83      1.91 o 
   2   0   9       38.24       34.64      1.34 o 
   3   0   9       28.26       28.87      1.26 o 
   4   0   9        3.29        5.08      0.71 o 
   5   0   9        0.40        0.78      0.71 o 
   6   0   9       15.06       12.97      1.10 o 
   7   0   9       17.79       16.87      1.14 o 
   8   0   9       20.96       26.30      1.39 o 
  -3   1   9        4.12        3.75      0.75 o 
  -2   1   9       12.45       15.78      1.13 o 
  -1   1   9       19.77       23.10      1.20 o 
   0   1   9       26.69       24.88      1.66 o 
   1   1   9        1.67        1.92      0.83 o 
   2   1   9      129.65      128.45      2.88 o 
   3   1   9        8.73        8.75      0.77 o 
   4   1   9       41.07       41.93      1.78 o 
   5   1   9        7.20        7.24      0.76 o 
   6   1   9       38.82       40.80      1.58 o 
   7   1   9        0.05       -0.03      0.73 o 
   8   1   9        1.85        0.83      0.62 o 
  -3   2   9        4.68        4.18      1.77 o 
  -2   2   9        1.55        4.01      0.70 o 
  -1   2   9        6.88        4.49      0.95 o 
   0   2   9       39.15       40.51      2.12 o 
   1   2   9       19.97       21.31      1.01 o 
   2   2   9      159.57      156.93      3.31 o 
   3   2   9       42.93       37.29      1.37 o 
   4   2   9       21.79       23.83      1.13 o 
   5   2   9        3.87        2.09      0.57 o 
   6   2   9        3.44        4.25      0.67 o 
   7   2   9       27.39       32.74      1.46 o 
   8   2   9        4.66        4.45      0.75 o 
  -3   3   9        0.00        0.63      0.59 o 
  -2   3   9       16.79       16.21      1.14 o 
  -1   3   9       37.46       31.20      1.98 o 
   0   3   9       77.85       84.45      3.27 o 
   1   3   9       34.21       31.27      1.23 o 
   2   3   9       12.94       13.46      0.94 o 
   3   3   9       14.80       14.06      0.90 o 
   4   3   9      143.38      142.71      3.17 o 
   5   3   9        3.93        5.23      0.68 o 
   6   3   9        0.03       -0.08      0.81 o 
   7   3   9        5.23        7.51      0.89 o 
   8   3   9        3.39        3.77      0.72 o 
  -3   4   9        3.05        3.18      0.76 o 
  -2   4   9        0.44       -0.24      0.47 o 
  -1   4   9        0.04        0.41      0.65 o 
   0   4   9       90.83       86.28      3.35 o 
   1   4   9       12.40       13.80      0.91 o 
   2   4   9       11.09        9.72      0.78 o 
   3   4   9       13.35       11.94      0.84 o 
   4   4   9      130.01      140.25      3.13 o 
   5   4   9        0.91       -0.72      0.48 o 
   6   4   9       11.91       10.95      0.89 o 
   7   4   9        2.55        4.17      1.40 o 
   8   4   9       11.02       12.20      1.05 o 
  -3   5   9        2.84        4.30      0.83 o 
  -2   5   9       31.39       30.86      2.14 o 
  -1   5   9        0.53        0.36      0.68 o 
   0   5   9        7.68        7.98      1.12 o 
   1   5   9       11.46       12.09      0.87 o 
   2   5   9       45.19       45.19      1.57 o 
   3   5   9       26.55       24.59      2.94 o 
   4   5   9        0.15        1.57      0.51 o 
   5   5   9      119.65      118.25      2.87 o 
   6   5   9       13.19       13.11      1.15 o 
   7   5   9       28.26       26.72      1.62 o 
   8   5   9        0.16        0.50      0.59 o 
  -3   6   9        2.62        4.80      1.18 o 
  -2   6   9       18.72       21.07      1.79 o 
  -1   6   9       27.12       34.60      2.16 o 
   0   6   9       10.45        9.64      1.22 o 
   1   6   9        2.18        1.56      0.96 o 
   2   6   9      120.46      123.34      2.92 o 
   3   6   9       43.47       41.30      2.17 o 
   4   6   9       26.67       28.05      1.29 o 
   5   6   9        9.99       11.44      1.71 o 
   6   6   9       26.53       28.56      1.36 o 
   7   6   9        8.11        6.48      0.85 o 
   8   6   9        3.21        2.25      0.71 o 
  -2   7   9       23.28       21.38      1.81 o 
  -1   7   9        2.24        2.21      0.87 o 
   0   7   9        5.47        3.75      0.90 o 
   1   7   9        3.39        5.43      0.72 o 
   2   7   9       51.86       58.07      1.89 o 
   3   7   9       74.10       79.21      2.27 o 
   4   7   9       22.80       22.11      1.19 o 
   5   7   9        4.36        4.30      0.70 o 
   6   7   9       21.07       24.92      1.79 o 
   7   7   9       63.95       68.29      3.25 o 
  -2   8   9        0.00       -0.17      0.68 o 
  -1   8   9        0.02        1.00      0.75 o 
   0   8   9       17.68       15.81      1.50 o 
   1   8   9       71.97       79.12      2.51 o 
   2   8   9        4.94        5.07      0.71 o 
   3   8   9       11.55       11.80      0.97 o 
   4   8   9        0.02        0.67      0.51 o 
   5   8   9        1.35        2.22      0.62 o 
   6   8   9        3.33        3.31      0.72 o 
   7   8   9       24.25       27.72      1.47 o 
  -1   9   9        0.01       -0.06      0.63 o 
   0   9   9       39.76       45.05      2.45 o 
   1   9   9       24.13       26.80      1.41 o 
   2   9   9        3.95        4.48      0.73 o 
   3   9   9        1.94        1.56      0.57 o 
   4   9   9       14.15       17.89      3.89 o 
   5   9   9       19.11       21.21      1.29 o 
   6   9   9       11.04        8.91      2.22 o 
   1  10   9       26.76       34.48      2.45 o 
   2  10   9        0.09        0.46      0.92 o 
   3  10   9       11.06       14.35      1.76 o 
   4  10   9        4.14        3.28      1.23 o 
   1  -2  10        6.39        5.92      1.12 o 
   2  -2  10        5.54        5.64      1.15 o 
   3  -2  10        0.62        1.61      0.87 o 
   4  -2  10        4.69        6.12      1.17 o 
   5  -2  10        2.28        1.03      0.87 o 
   1  -1  10        1.40        0.55      0.76 o 
   2  -1  10        1.57        2.04      0.84 o 
   3  -1  10        0.02       -0.45      0.67 o 
   4  -1  10        0.54        1.00      0.82 o 
   5  -1  10       16.45       14.58      1.65 o 
   6  -1  10        0.83       -1.09      0.73 o 
  -1   0  10        0.02        0.67      0.77 o 
   0   0  10        0.96        0.46      0.76 o 
   1   0  10       58.37       60.08      1.89 o 
   2   0  10       18.30       18.26      1.33 o 
   3   0  10       16.62       16.56      1.03 o 
   4   0  10       22.60       19.38      2.60 o 
   5   0  10       29.04       30.09      1.44 o 
   6   0  10       93.27      102.73      2.82 o 
   7   0  10        7.01       10.52      1.38 o 
  -2   1  10        4.98        3.96      1.11 o 
  -1   1  10       22.99       16.11      1.62 o 
   0   1  10        6.22        2.48      0.90 o 
   1   1  10       32.25       34.87      1.37 o 
   2   1  10        2.08        2.93      0.59 o 
   3   1  10       27.61       29.21      1.71 o 
   4   1  10       38.71       38.38      1.83 o 
   5   1  10       38.18       41.70      1.63 o 
   6   1  10       34.53       35.17      2.29 o 
   7   1  10       11.60       14.35      1.12 o 
  -2   2  10        8.30        7.58      1.32 o 
  -1   2  10        2.17        1.60      0.88 o 
   0   2  10       84.00       75.84      3.17 o 
   1   2  10       25.46       23.41      1.16 o 
   2   2  10       18.01       17.90      1.03 o 
   3   2  10       27.22       24.00      1.53 o 
   4   2  10        0.80        0.89      0.49 o 
   5   2  10       28.94       25.66      1.28 o 
   6   2  10        6.40        6.90      1.47 o 
   7   2  10        0.61        0.58      0.57 o 
   8   2  10        0.75        0.82      0.64 o 
  -2   3  10        1.10        1.33      0.93 o 
  -1   3  10       71.88       75.27      3.33 o 
   0   3  10        9.59        8.34      1.22 o 
   1   3  10        0.12        0.55      0.45 o 
   2   3  10       15.93       12.76      0.90 o 
   3   3  10       18.20       20.38      1.09 o 
   4   3  10       28.77       30.16      1.33 o 
   5   3  10        1.53        0.79      0.52 o 
   6   3  10        2.87        3.50      1.19 o 
   7   3  10       25.66       29.30      1.42 o 
   8   3  10       17.76       16.51      1.70 o 
  -2   4  10       23.76       25.76      2.03 o 
  -1   4  10        6.89        4.81      1.06 o 
   0   4  10       30.94       32.25      2.08 o 
   1   4  10       11.14        7.91      0.79 o 
   2   4  10       23.84       23.12      1.16 o 
   3   4  10       15.82       12.87      0.93 o 
   4   4  10        1.36        2.46      0.57 o 
   5   4  10       10.54       12.71      1.67 o 
   6   4  10       43.24       41.04      1.61 o 
   7   4  10        0.66       -0.71      0.79 o 
   8   4  10        6.30        7.38      0.94 o 
  -2   5  10       26.41       27.20      2.05 o 
  -1   5  10        2.60        2.81      0.96 o 
   0   5  10       24.17       20.87      1.69 o 
   1   5  10       19.21       19.61      1.70 o 
   2   5  10      104.88      112.02      2.79 o 
   3   5  10        1.28        0.78      0.50 o 
   4   5  10        0.10       -0.49      0.40 o 
   5   5  10       74.32       76.07      3.79 o 
   6   5  10        1.63        1.60      0.78 o 
   7   5  10       45.73       45.30      1.79 o 
   8   5  10        1.90        3.17      0.78 o 
  -2   6  10       15.78       20.21      1.94 o 
  -1   6  10        4.99        5.64      1.17 o 
   0   6  10       12.32       10.75      1.36 o 
   1   6  10       78.34       85.49      2.80 o 
   2   6  10       16.26       17.45      1.11 o 
   3   6  10       36.85       38.77      1.60 o 
   4   6  10       13.41       12.84      0.99 o 
   5   6  10        4.50        3.52      0.67 o 
   6   6  10      130.03      131.03      4.63 o 
   7   6  10        0.01       -0.42      0.49 o 
  -1   7  10        0.83       -0.01      0.66 o 
   0   7  10       36.30       40.28      2.38 o 
   1   7  10       19.18       20.70      1.20 o 
   2   7  10       32.74       33.41      1.47 o 
   3   7  10        0.67        0.02      0.45 o 
   4   7  10       11.27       12.21      1.03 o 
   5   7  10       19.38       19.69      1.21 o 
   6   7  10        0.17       -0.45      0.53 o 
   7   7  10       14.73       11.42      1.99 o 
   0   8  10       24.79       26.61      1.95 o 
   1   8  10       13.87       15.89      1.18 o 
   2   8  10        1.54        0.62      0.78 o 
   3   8  10        1.37        1.42      0.56 o 
   4   8  10        3.53        3.07      0.73 o 
   5   8  10       15.66       18.98      2.81 o 
   6   8  10        2.73        3.03      0.73 o 
   1   9  10        2.11        1.66      0.80 o 
   2   9  10        2.27        4.00      0.74 o 
   3   9  10        7.93        5.27      0.80 o 
   4   9  10        4.80        6.62      2.14 o 
   5   9  10        1.03        0.68      1.01 o 
   3  -1  11        0.44       -0.38      0.89 o 
   2   0  11        0.14        0.12      0.77 o 
   3   0  11       10.15        8.29      1.33 o 
   4   0  11        1.96        2.49      1.00 o 
   5   0  11       43.38       44.59      2.70 o 
   0   1  11        0.03       -0.60      0.66 o 
   1   1  11        2.14        1.97      0.88 o 
   2   1  11        0.14        0.00      0.54 o 
   3   1  11        3.21        1.71      0.58 o 
   4   1  11       13.25       13.19      1.03 o 
   5   1  11        8.60       10.80      1.01 o 
   6   1  11        3.75        3.86      0.76 o 
   0   2  11        5.60        1.44      0.90 o 
   1   2  11        3.28        2.70      0.89 o 
   2   2  11        0.05        0.67      0.49 o 
   3   2  11       12.55       15.43      1.06 o 
   4   2  11       23.96       28.13      1.38 o 
   5   2  11        5.38        4.30      0.85 o 
   6   2  11        1.86        1.29      0.60 o 
   7   2  11       13.92       18.07      1.28 o 
  -1   3  11        0.49        0.76      0.82 o 
   0   3  11       22.60       30.57      2.13 o 
   1   3  11       44.01       43.65      2.46 o 
   2   3  11       14.33       15.39      1.37 o 
   3   3  11        4.23        4.86      0.70 o 
   4   3  11        0.37        1.98      1.21 o 
   5   3  11        0.28        0.72      0.54 o 
   6   3  11        0.71        1.53      0.99 o 
   7   3  11        0.23        0.77      0.65 o 
  -1   4  11        2.97        2.31      1.02 o 
   0   4  11        3.14        1.26      0.90 o 
   1   4  11        7.33        6.09      1.21 o 
   2   4  11       24.81       26.78      1.30 o 
   3   4  11       42.47       38.85      1.55 o 
   4   4  11       11.29       16.16      2.12 o 
   5   4  11       38.75       40.48      1.66 o 
   6   4  11       26.04       30.79      1.48 o 
   7   4  11        8.33        9.44      0.99 o 
  -1   5  11        0.78        1.19      0.90 o 
   0   5  11        0.27       -0.87      0.58 o 
   1   5  11       22.95       21.53      1.81 o 
   2   5  11       30.13       34.28      2.22 o 
   3   5  11        4.15        3.02      0.66 o 
   4   5  11       19.46       19.12      1.17 o 
   5   5  11        6.53        5.35      0.83 o 
   6   5  11       26.91       27.39      1.42 o 
   7   5  11        4.47        4.37      0.89 o 
   0   6  11        2.11        4.47      1.12 o 
   1   6  11        0.54        1.72      0.80 o 
   2   6  11       15.00       16.49      1.14 o 
   3   6  11        2.29        1.82      0.61 o 
   4   6  11       27.92       26.25      1.35 o 
   5   6  11        0.41        1.71      0.62 o 
   6   6  11        2.69        3.24      0.92 o 
   7   6  11        1.65        1.65      0.97 o 
   0   7  11       18.67       21.85      1.89 o 
   1   7  11        0.00       -0.04      0.69 o 
   2   7  11        1.41        1.31      0.58 o 
   3   7  11        0.02        0.32      0.52 o 
   4   7  11      103.82      116.93      3.09 o 
   5   7  11        1.30        0.95      0.66 o 
   6   7  11        0.28        0.84      0.59 o 
   1   8  11        0.03       -0.20      0.65 o 
   2   8  11        5.61        5.73      0.84 o 
   3   8  11        0.12        0.62      0.59 o 
   4   8  11        0.32        0.16      0.57 o 
   5   8  11       22.92       25.10      1.45 o 
   2   2  12        0.01       -0.62      0.64 o 
   3   2  12        3.80        4.46      0.74 o 
   4   2  12        4.37        4.06      0.77 o 
   5   2  12        3.38        2.44      0.72 o 
   1   3  12       26.92       29.25      2.18 o 
   2   3  12       16.95       18.33      1.18 o 
   3   3  12       26.65       28.82      2.03 o 
   4   3  12        5.40        6.40      1.56 o 
   5   3  12        0.36        0.98      0.61 o 
   6   3  12        3.42        2.24      0.74 o 
   1   4  12        1.37        3.39      1.09 o 
   2   4  12        1.45        2.98      0.70 o 
   3   4  12        3.07        3.25      0.72 o 
   4   4  12       14.63       13.22      1.08 o 
   5   4  12       15.29       19.37      1.28 o 
   6   4  12        0.40        0.95      0.64 o 
   1   5  12        0.74        1.37      0.90 o 
   2   5  12        0.22        0.42      0.58 o 
   3   5  12       15.80       15.25      1.13 o 
   4   5  12        0.98        1.04      0.63 o 
   5   5  12        1.23       -0.61      0.51 o 
   6   5  12        0.31       -0.72      0.53 o 
   2   6  12        0.08       -0.31      0.60 o 
   3   6  12       30.88       31.98      1.53 o 
   4   6  12       23.51       23.00      1.34 o 
   5   6  12        6.52        5.47      0.84 o 
   2   7  12        2.28        2.56      0.96 o 
   3   7  12        1.13        0.88      0.58 o 
   4   7  12        7.59        8.62      0.98 o 
   5   7  12       17.03       18.46      1.33 o 
                                                 
